# Supplementary material for: 3-(2-Amino­eth­yl)-2-[4-(trifluoro­meth­oxy)anilino]quinazolin-4(3H)-one
Source: Acta Crystallogr Sect E Struct Rep Online. 2010 Jun 30;66(Pt 7):o1854–5. doi: 10.1107/S1600536810024645 (PMC3006720; doi:10.1107/S1600536810024645)
Supplement: Supplementary file 1 [file e-66-o1854-sup1.cif]

##############################################################################
###                                                                        ###
###        Electronic paper (Acta Crystallographica Section E)             ###
###                                                                        ###
##############################################################################
#                                                                            #
# This CIF contains the data in a paper accepted for publication in Acta     #
# Crystallographica Section E. It conforms to the requirements of Notes      #
# for Authors for Section E, and has been peer reviewed under the auspices   #
# of the IUCr Commission on Journals.                                        #
#                                                                            #
# Full details of the Crystallographic Information File format               #
# are given in the paper "The Crystallographic Information File (CIF):       #
# a New Standard Archive File for Crystallography" by S. R. Hall, F. H.      #
# Allen and I. D. Brown [Acta Cryst. (1991), A47, 655-685].                  #
#                                                                            #
# The current version of the core CIF dictionary is obtainable from          #
# ftp://ftp.iucr.org/pub/cif_core.dic. The current version number is 2.4.    #
#                                                                            #
# Software is freely available for graphical display of the structure(s) in  #
# this CIF.  For information consult the CIF home page http://www.iucr.org/  #
# cif/home.html                                                              #
#                                                                            #
# This file may be used for bona fide research purposes within the           #
# scientific community so long as proper attribution is given to the journal # 
# article from which it was obtained.                                        #
#                                                                            #
##############################################################################
                                             
data_global
_audit_creation_method     SHELXL-97
_journal_date_recd_electronic     2010-06-18
_journal_date_accepted     2010-06-23
_journal_name_full     'Acta Crystallographica, Section E'
_journal_year     2010
_journal_volume     66
_journal_issue      7
_journal_page_first     o1854
_journal_page_last     o1855
_journal_paper_category     QO
_journal_coeditor_code     SJ5026
_publ_contact_author_name     'Yang Xu-Hong '
_publ_contact_author_address
;
Department of Chemistry and Life Science
Xianning College
Xianning 437100
Hubei
People's Republic of China
;
_publ_contact_author_email     chenxiaobao@yahoo.com.cn
_publ_contact_author_fax     '86 715 8338072'
_publ_contact_author_phone     '86 715-8360626'
_publ_section_title
;
3-(2-Aminoethyl)-2-[4-(trifluoromethoxy)anilino]quinazolin-4(3<i>H</i>)-one
;
loop_
    _publ_author_name
    _publ_author_footnote
    _publ_author_address
    'Cai, Zhao-Hui' .
; Department of Chemistry and Life Science
  Xianning College
  Xianning 4371000
  Hubei
  People's Republic of China
;
    'Chen, Xiao-Bao' .
; Department of Medicinal Chemistry
  Yunyang Medical College
  Shiyan 442000
  Hubei
  People's Republic of China
;
    'Yang^*^, Xu-Hong' .
; Department of Chemistry and Life Science
  Xianning College
  Xianning 4371000
  Hubei
  People's Republic of China
;
    'Wang, Xiang' .
; College of Life and Environmental Science
  Kaili University,
  Kaili 556000
  Guizhou
  People's Republic of China
;
data_I
_audit_creation_method     SHELXL-97
_chemical_name_systematic
;
3-(2-Aminoethyl)-2-[4-(trifluoromethoxy)anilino]quinazolin-4(3<i>H</i>)-one
;
_chemical_name_common     ?
_chemical_formula_moiety     'C17 H15 F3 N4 O2'
_chemical_formula_sum     'C17 H15 F3 N4 O2'
_chemical_formula_iupac     'C17 H15 F3 N4 O2'
_chemical_formula_weight     364.33
_chemical_melting_point     ?
_symmetry_cell_setting     orthorhombic
_symmetry_space_group_name_H-M     'P b c n'
_symmetry_space_group_name_Hall     '-P 2n 2ab'
loop_
    _symmetry_equiv_pos_as_xyz
    'x, y, z'
    '-x+1/2, -y+1/2, z+1/2'
    '-x, y, -z+1/2'
    'x+1/2, -y+1/2, -z'
    '-x, -y, -z'
    'x-1/2, y-1/2, -z-1/2'
    'x, -y, z-1/2'
    '-x-1/2, y-1/2, z'
_cell_length_a     11.9675(13)
_cell_length_b     12.9579(13)
_cell_length_c     21.280(2)
_cell_angle_alpha     90.00
_cell_angle_beta     90.00
_cell_angle_gamma     90.00
_cell_volume     3300.0(6)
_cell_formula_units_Z     8
_cell_measurement_reflns_used     4600
_cell_measurement_theta_min     2.48
_cell_measurement_theta_max     23.49
_cell_measurement_temperature     298(2)
_exptl_crystal_description     block
_exptl_crystal_colour     colorless
_exptl_crystal_size_max     0.23
_exptl_crystal_size_mid     0.15
_exptl_crystal_size_min     0.11
_exptl_crystal_density_diffrn     1.467
_exptl_crystal_density_meas     ?
_exptl_crystal_density_method     'not measured'
_exptl_crystal_F_000     1504
_exptl_absorpt_coefficient_mu     0.122
_exptl_absorpt_correction_type     multi-scan
_exptl_absorpt_process_details     '(SADABS; Sheldrick, 2001)'
_exptl_absorpt_correction_T_min     0.9725
_exptl_absorpt_correction_T_max     0.9867
_exptl_special_details
;
;
_diffrn_ambient_temperature     298(2)
_diffrn_radiation_type     MoK\a
_diffrn_radiation_wavelength     0.71073
_diffrn_radiation_source     'fine-focus sealed tube'
_diffrn_radiation_monochromator     graphite
_diffrn_measurement_device_type     'Bruker SMART APEX CCD area-detector'
_diffrn_measurement_method     '\f and \w scans'
_diffrn_detector_area_resol_mean     ?
_diffrn_reflns_number     15599
_diffrn_reflns_av_R_equivalents     0.0826
_diffrn_reflns_av_sigmaI/netI     0.0527
_diffrn_reflns_theta_min     2.32
_diffrn_reflns_theta_max     25.50
_diffrn_reflns_theta_full     25.50
_diffrn_measured_fraction_theta_max     0.999
_diffrn_measured_fraction_theta_full     0.999
_diffrn_reflns_limit_h_min     -10
_diffrn_reflns_limit_h_max     14
_diffrn_reflns_limit_k_min     -15
_diffrn_reflns_limit_k_max     14
_diffrn_reflns_limit_l_min     -25
_diffrn_reflns_limit_l_max     25
_diffrn_standards_number     0
_diffrn_standards_interval_count     ?
_diffrn_standards_interval_time     ?
_diffrn_standards_decay_%     ?
_refine_special_details
;
Refinement of <i>F</i>^2^ against ALL reflections. The weighted <i>R</i>-factor
<i>wR</i> and goodness of fit <i>S</i> are based on <i>F</i>^2^, conventional
<i>R</i>-factors <i>R</i> are based on <i>F</i>, with <i>F</i> set to zero for
negative <i>F</i>^2^. The threshold expression of <i>F</i>^2^ >
\s(<i>F</i>^2^) is used only for calculating <i>R</i>-factors(gt) <i>etc</i>.
and is not relevant to the choice of reflections for refinement.
<i>R</i>-factors based on <i>F</i>^2^ are statistically about twice as large
as those based on <i>F</i>, and <i>R</i>- factors based on ALL data will be
even larger.
;
_reflns_number_total     3076
_reflns_number_gt     2573
_reflns_threshold_expression     I>2\s(I)
_refine_ls_structure_factor_coef     Fsqd
_refine_ls_matrix_type     full
_refine_ls_R_factor_all     0.0725
_refine_ls_R_factor_gt     0.0613
_refine_ls_wR_factor_gt     0.1558
_refine_ls_wR_factor_ref     0.1644
_refine_ls_goodness_of_fit_ref     1.116
_refine_ls_restrained_S_all     1.218
_refine_ls_number_reflns     3076
_refine_ls_number_parameters     311
_refine_ls_number_restraints     19
_refine_ls_hydrogen_treatment     mixed
_refine_ls_weighting_scheme     calc
_refine_ls_weighting_details
         'calc w=1/[\s^2^(Fo^2^)+(0.0809P)^2^+0.8235P] where P=(Fo^2^+2Fc^2^)/3'
_atom_sites_solution_hydrogens     geom
_atom_sites_solution_primary     direct
_atom_sites_solution_secondary     difmap
_refine_ls_shift/su_max     ?
_refine_ls_shift/su_max_lt     0.001
_refine_ls_shift/su_mean     0.000
_refine_diff_density_max     0.389
_refine_diff_density_min     -0.288
_refine_ls_extinction_method     none
_refine_ls_extinction_coef     ?
loop_
    _atom_type_symbol
    _atom_type_description
    _atom_type_scat_dispersion_real
    _atom_type_scat_dispersion_imag
    _atom_type_scat_source
    'C' 'C' 0.0033 0.0016
                         'International Tables Vol C Tables 4.2.6.8 and 6.1.1.4'
    'H' 'H' 0.0000 0.0000
                         'International Tables Vol C Tables 4.2.6.8 and 6.1.1.4'
    'N' 'N' 0.0061 0.0033
                         'International Tables Vol C Tables 4.2.6.8 and 6.1.1.4'
    'O' 'O' 0.0106 0.0060
                         'International Tables Vol C Tables 4.2.6.8 and 6.1.1.4'
    'F' 'F' 0.0171 0.0103
                         'International Tables Vol C Tables 4.2.6.8 and 6.1.1.4'
_computing_data_collection     'SMART (Bruker, 2000)'
_computing_cell_refinement     'SAINT (Bruker, 2000)'
_computing_data_reduction     'SAINT (Bruker, 2000)'
_computing_structure_solution     'SHELXS97 (Sheldrick, 2008)'
_computing_structure_refinement     'SHELXL97 (Sheldrick, 2008)'
_computing_molecular_graphics     'SHELXTL (Sheldrick, 2008)'
_computing_publication_material     'SHELXTL (Sheldrick, 2008)'
loop_
    _atom_site_type_symbol
    _atom_site_label
    _atom_site_fract_x
    _atom_site_fract_y
    _atom_site_fract_z
    _atom_site_U_iso_or_equiv
    _atom_site_adp_type
    _atom_site_calc_flag
    _atom_site_refinement_flags
    _atom_site_occupancy
    _atom_site_disorder_assembly
    _atom_site_disorder_group
    C C1 0.9187(2) 1.31297(18) 0.55231(11) 0.0445(6) Uani d . 1 . .
    C C2 0.9408(2) 1.24194(18) 0.60015(11) 0.0443(6) Uani d . 1 . .
    C C3 0.9930(2) 1.2767(2) 0.65508(12) 0.0556(7) Uani d . 1 . .
    H H3 1.0093 1.2304 0.6871 0.067 Uiso calc R 1 . .
    C C4 1.0200(2) 1.3792(2) 0.66172(14) 0.0623(7) Uani d . 1 . .
    H H4 1.0546 1.4014 0.6984 0.075 Uiso calc R 1 . .
    C C5 0.9967(2) 1.4498(2) 0.61481(14) 0.0631(8) Uani d . 1 . .
    H H5 1.0156 1.5189 0.6199 0.076 Uiso calc R 1 . .
    C C6 0.9457(2) 1.41721(19) 0.56101(14) 0.0549(7) Uani d . 1 . .
    H H6 0.9286 1.4648 0.5297 0.066 Uiso calc R 1 . .
    C C7 0.8649(2) 1.27789(18) 0.49482(11) 0.0453(6) Uani d . 1 . .
    C C8 0.8673(2) 1.10775(18) 0.54329(10) 0.0425(6) Uani d . 1 . .
    C C9 0.7649(2) 1.1385(2) 0.44173(12) 0.0522(6) Uani d . 1 . .
    H H9A 0.7257 1.1979 0.4249 0.063 Uiso calc R 1 . .
    H H9B 0.7092 1.0915 0.4585 0.063 Uiso calc R 1 . .
    C C10 0.8258(2) 1.0850(2) 0.38838(11) 0.0555(7) Uani d . 1 . .
    H H10A 0.7795 1.0861 0.3510 0.067 Uiso calc R 1 . .
    H H10B 0.8943 1.1220 0.3791 0.067 Uiso calc R 1 . .
    C C11 0.8519(2) 0.92710(18) 0.57795(12) 0.0463(6) Uani d . 1 . .
    C C12 0.8785(2) 0.82950(18) 0.55666(12) 0.0463(6) Uani d . 1 B .
    H H12 0.8970 0.8200 0.5146 0.056 Uiso calc R 1 . .
    C C13 0.8781(2) 0.74562(19) 0.59680(13) 0.0523(7) Uani d . 1 . .
    H H13 0.8987 0.6808 0.5821 0.063 Uiso calc R 1 A 1
    C C14 0.8473(13) 0.7581(8) 0.6583(5) 0.065(5) Uani d PD 0.51 B 1
    C C15 0.812(2) 0.855(2) 0.6764(13) 0.071(6) Uani d P 0.51 B 1
    H H15 0.7805 0.8616 0.7161 0.085 Uiso calc PR 0.51 B 1
    C C16 0.8208(17) 0.9417(9) 0.6397(8) 0.050(3) Uani d P 0.51 B 1
    H H16 0.8065 1.0072 0.6558 0.060 Uiso calc PR 0.51 B 1
    C C17 0.8238(9) 0.6670(8) 0.7538(5) 0.0637(12) Uani d PD 0.51 B 1
    O O2 0.8387(12) 0.6644(9) 0.6922(5) 0.089(4) Uani d PD 0.51 B 1
    F F1 0.8935(8) 0.7216(9) 0.7869(6) 0.119(4) Uani d PD 0.51 B 1
    F F2 0.7234(6) 0.7043(7) 0.7658(5) 0.122(4) Uani d PD 0.51 B 1
    F F3 0.8159(10) 0.5681(5) 0.7691(4) 0.082(2) Uani d PD 0.51 B 1
    C C14' 0.8582(12) 0.7631(9) 0.6591(6) 0.063(5) Uani d PD 0.49 B 2
    C C15' 0.842(3) 0.8590(19) 0.6855(14) 0.071(6) Uani d P 0.49 B 2
    H H15' 0.8374 0.8700 0.7286 0.085 Uiso calc PR 0.49 B 2
    C C16' 0.834(3) 0.9368(16) 0.6418(13) 0.101(8) Uani d P 0.49 B 2
    H H16' 0.8148 1.0020 0.6566 0.121 Uiso calc PR 0.49 B 2
    C C17' 0.8114(10) 0.6564(9) 0.7475(6) 0.0637(12) Uani d PD 0.49 B 2
    O O2' 0.8747(11) 0.6749(8) 0.6976(5) 0.070(3) Uani d PD 0.49 B 2
    F F1' 0.8435(10) 0.7198(6) 0.7928(4) 0.105(4) Uani d PD 0.49 B 2
    F F2' 0.7057(9) 0.6717(8) 0.7373(5) 0.122(4) Uani d PD 0.49 B 2
    F F3' 0.8383(15) 0.5654(9) 0.7708(7) 0.145(6) Uani d PD 0.49 B 2
    N N1 0.83729(16) 1.17338(14) 0.49385(9) 0.0428(5) Uani d . 1 . .
    N N2 0.91631(18) 1.13823(14) 0.59417(9) 0.0469(5) Uani d . 1 . .
    N N3 0.8525(2) 0.97796(19) 0.40455(11) 0.0605(6) Uani d D 1 . .
    H H3A 0.7992(19) 0.936(2) 0.3949(14) 0.073 Uiso d D 1 . .
    H H3B 0.9115(17) 0.952(2) 0.3871(14) 0.073 Uiso d D 1 . .
    N N4 0.8435(2) 1.00667(16) 0.53333(9) 0.0510(6) Uani d D 1 B .
    H H4A 0.843(2) 0.988(2) 0.4945(6) 0.061 Uiso d D 1 . .
    O O1 0.84285(17) 1.33377(14) 0.45034(9) 0.0620(6) Uani d . 1 . .
loop_
    _atom_site_aniso_label
    _atom_site_aniso_U_11
    _atom_site_aniso_U_22
    _atom_site_aniso_U_33
    _atom_site_aniso_U_12
    _atom_site_aniso_U_13
    _atom_site_aniso_U_23
    C1 0.0419(13) 0.0403(12) 0.0513(13) 0.0033(10) 0.0089(11) 0.0027(10)
    C2 0.0470(13) 0.0410(13) 0.0449(13) -0.0008(10) 0.0068(10) 0.0003(10)
    C3 0.0640(17) 0.0577(16) 0.0452(13) -0.0084(13) 0.0010(12) -0.0015(11)
    C4 0.0643(18) 0.0622(18) 0.0604(16) -0.0108(14) 0.0069(14) -0.0154(14)
    C5 0.0644(18) 0.0428(14) 0.082(2) -0.0098(12) 0.0113(16) -0.0141(13)
    C6 0.0550(15) 0.0397(13) 0.0702(17) 0.0013(11) 0.0113(13) 0.0066(12)
    C7 0.0455(13) 0.0415(13) 0.0490(13) 0.0078(10) 0.0076(11) 0.0077(10)
    C8 0.0465(13) 0.0402(12) 0.0410(12) 0.0001(10) 0.0031(10) 0.0038(10)
    C9 0.0521(15) 0.0527(15) 0.0519(13) 0.0026(11) -0.0113(12) 0.0054(11)
    C10 0.0634(16) 0.0601(16) 0.0431(13) -0.0049(13) -0.0077(12) 0.0038(12)
    C11 0.0535(14) 0.0399(13) 0.0455(13) -0.0049(10) -0.0006(11) 0.0033(10)
    C12 0.0491(14) 0.0431(13) 0.0466(13) -0.0014(10) -0.0007(11) -0.0015(10)
    C13 0.0601(16) 0.0386(13) 0.0583(16) 0.0076(11) -0.0039(13) -0.0029(11)
    C14 0.121(10) 0.032(7) 0.043(7) -0.017(6) -0.026(6) -0.002(4)
    C15 0.118(13) 0.063(7) 0.033(7) -0.014(7) 0.003(6) -0.004(4)
    C16 0.097(7) 0.014(4) 0.040(6) -0.001(4) 0.011(5) 0.001(4)
    C17 0.084(3) 0.054(2) 0.053(2) 0.002(2) -0.004(2) 0.0146(19)
    O2 0.167(12) 0.046(3) 0.055(3) -0.033(5) -0.014(5) 0.013(2)
    F1 0.111(6) 0.144(6) 0.101(6) 0.025(4) -0.036(4) -0.008(4)
    F2 0.084(5) 0.107(6) 0.177(9) 0.021(4) 0.060(6) 0.059(6)
    F3 0.132(5) 0.045(3) 0.070(4) 0.001(3) 0.018(3) 0.038(3)
    C14' 0.071(6) 0.050(9) 0.069(9) 0.024(5) 0.032(6) 0.027(6)
    C15' 0.139(17) 0.036(6) 0.037(8) 0.003(8) 0.006(9) 0.006(5)
    C16' 0.164(19) 0.075(11) 0.064(12) 0.026(9) 0.035(11) 0.001(8)
    C17' 0.084(3) 0.054(2) 0.053(2) 0.002(2) -0.004(2) 0.0146(19)
    O2' 0.098(6) 0.038(4) 0.076(5) 0.016(4) 0.022(5) 0.011(3)
    F1' 0.197(12) 0.074(4) 0.045(3) 0.000(5) -0.031(5) -0.014(2)
    F2' 0.107(5) 0.116(7) 0.144(7) -0.005(4) -0.023(5) 0.038(5)
    F3' 0.186(11) 0.112(8) 0.137(9) 0.059(6) -0.005(7) 0.054(6)
    N1 0.0465(11) 0.0404(11) 0.0416(10) 0.0029(8) -0.0018(8) 0.0038(8)
    N2 0.0591(13) 0.0395(11) 0.0421(11) -0.0024(9) -0.0030(9) 0.0057(8)
    N3 0.0730(17) 0.0565(15) 0.0518(13) 0.0004(12) -0.0036(12) -0.0049(11)
    N4 0.0754(15) 0.0385(11) 0.0389(11) -0.0060(10) -0.0015(10) 0.0022(9)
    O1 0.0760(13) 0.0527(11) 0.0573(11) 0.0087(9) -0.0023(9) 0.0205(9)
_geom_special_details
;
All e.s.d.'s (except the e.s.d. in the dihedral angle between two l.s. planes)
are estimated using the full covariance matrix. The cell e.s.d.'s are taken
into account individually in the estimation of e.s.d.'s in distances, angles
and torsion angles; correlations between e.s.d.'s in cell parameters are only
used when they are defined by crystal symmetry. An approximate (isotropic)
treatment of cell e.s.d.'s is used for estimating e.s.d.'s involving l.s.
planes.
;
loop_
    _geom_bond_atom_site_label_1
    _geom_bond_atom_site_label_2
    _geom_bond_site_symmetry_2
    _geom_bond_distance
    _geom_bond_publ_flag
    C1 C2 . 1.398(3) ?
    C1 C6 . 1.401(3) ?
    C1 C7 . 1.455(4) ?
    C2 N2 . 1.381(3) ?
    C2 C3 . 1.399(3) ?
    C3 C4 . 1.374(4) ?
    C3 H3 . 0.9300 ?
    C4 C5 . 1.382(4) ?
    C4 H4 . 0.9300 ?
    C5 C6 . 1.364(4) ?
    C5 H5 . 0.9300 ?
    C6 H6 . 0.9300 ?
    C7 O1 . 1.221(3) ?
    C7 N1 . 1.394(3) ?
    C8 N2 . 1.293(3) ?
    C8 N4 . 1.357(3) ?
    C8 N1 . 1.400(3) ?
    C9 N1 . 1.478(3) ?
    C9 C10 . 1.517(4) ?
    C9 H9A . 0.9700 ?
    C9 H9B . 0.9700 ?
    C10 N3 . 1.464(4) ?
    C10 H10A . 0.9700 ?
    C10 H10B . 0.9700 ?
    C11 C16 . 1.379(18) ?
    C11 C12 . 1.381(3) ?
    C11 C16' . 1.38(3) ?
    C11 N4 . 1.405(3) ?
    C12 C13 . 1.382(3) ?
    C12 H12 . 0.9300 ?
    C13 C14' . 1.366(14) ?
    C13 C14 . 1.369(13) ?
    C13 H13 . 0.9300 ?
    C14 C15 . 1.38(3) ?
    C14 O2 . 1.416(9) ?
    C15 C16 . 1.38(4) ?
    C15 H15 . 0.9300 ?
    C16 H16 . 0.9300 ?
    C17 F1 . 1.302(9) ?
    C17 F2 . 1.321(9) ?
    C17 O2 . 1.324(9) ?
    C17 F3 . 1.326(8) ?
    C14' C15' . 1.38(3) ?
    C14' O2' . 1.421(8) ?
    C15' C16' . 1.37(4) ?
    C15' H15' . 0.9300 ?
    C16' H16' . 0.9300 ?
    C17' F2' . 1.299(9) ?
    C17' F3' . 1.320(9) ?
    C17' F1' . 1.325(9) ?
    C17' O2' . 1.325(9) ?
    N3 H3A . 0.862(11) ?
    N3 H3B . 0.864(11) ?
    N4 H4A . 0.863(11) ?
loop_
    _geom_angle_atom_site_label_1
    _geom_angle_atom_site_label_2
    _geom_angle_atom_site_label_3
    _geom_angle_site_symmetry_1
    _geom_angle_site_symmetry_3
    _geom_angle
    _geom_angle_publ_flag
    C2 C1 C6 . . 119.7(2) ?
    C2 C1 C7 . . 119.4(2) ?
    C6 C1 C7 . . 120.9(2) ?
    N2 C2 C1 . . 122.2(2) ?
    N2 C2 C3 . . 119.0(2) ?
    C1 C2 C3 . . 118.7(2) ?
    C4 C3 C2 . . 120.1(3) ?
    C4 C3 H3 . . 119.9 ?
    C2 C3 H3 . . 119.9 ?
    C3 C4 C5 . . 121.2(3) ?
    C3 C4 H4 . . 119.4 ?
    C5 C4 H4 . . 119.4 ?
    C6 C5 C4 . . 119.4(2) ?
    C6 C5 H5 . . 120.3 ?
    C4 C5 H5 . . 120.3 ?
    C5 C6 C1 . . 120.8(3) ?
    C5 C6 H6 . . 119.6 ?
    C1 C6 H6 . . 119.6 ?
    O1 C7 N1 . . 120.9(2) ?
    O1 C7 C1 . . 124.2(2) ?
    N1 C7 C1 . . 114.88(19) ?
    N2 C8 N4 . . 121.4(2) ?
    N2 C8 N1 . . 124.1(2) ?
    N4 C8 N1 . . 114.5(2) ?
    N1 C9 C10 . . 114.8(2) ?
    N1 C9 H9A . . 108.6 ?
    C10 C9 H9A . . 108.6 ?
    N1 C9 H9B . . 108.6 ?
    C10 C9 H9B . . 108.6 ?
    H9A C9 H9B . . 107.5 ?
    N3 C10 C9 . . 111.2(2) ?
    N3 C10 H10A . . 109.4 ?
    C9 C10 H10A . . 109.4 ?
    N3 C10 H10B . . 109.4 ?
    C9 C10 H10B . . 109.4 ?
    H10A C10 H10B . . 108.0 ?
    C16 C11 C12 . . 120.0(6) ?
    C16 C11 C16' . . 7(2) ?
    C12 C11 C16' . . 116.2(10) ?
    C16 C11 N4 . . 121.6(6) ?
    C12 C11 N4 . . 117.8(2) ?
    C16' C11 N4 . . 125.9(10) ?
    C11 C12 C13 . . 121.1(2) ?
    C11 C12 H12 . . 119.4 ?
    C13 C12 H12 . . 119.4 ?
    C14' C13 C14 . . 6.1(12) ?
    C14' C13 C12 . . 118.0(5) ?
    C14 C13 C12 . . 119.9(5) ?
    C14' C13 H13 . . 121.6 ?
    C14 C13 H13 . . 120.1 ?
    C12 C13 H13 . . 120.1 ?
    C13 C14 C15 . . 117.3(15) ?
    C13 C14 O2 . . 113.9(9) ?
    C15 C14 O2 . . 127.9(17) ?
    C14 C15 C16 . . 124(2) ?
    C14 C15 H15 . . 117.9 ?
    C16 C15 H15 . . 117.9 ?
    C15 C16 C11 . . 116.7(16) ?
    C15 C16 H16 . . 121.7 ?
    C11 C16 H16 . . 121.7 ?
    F1 C17 F2 . . 106.2(9) ?
    F1 C17 O2 . . 117.7(11) ?
    F2 C17 O2 . . 108.9(11) ?
    F1 C17 F3 . . 116.0(10) ?
    F2 C17 F3 . . 104.0(9) ?
    O2 C17 F3 . . 103.2(9) ?
    C17 O2 C14 . . 119.5(11) ?
    C13 C14' C15' . . 124.8(15) ?
    C13 C14' O2' . . 113.7(10) ?
    C15' C14' O2' . . 120.6(16) ?
    C16' C15' C14' . . 113(2) ?
    C16' C15' H15' . . 123.3 ?
    C14' C15' H15' . . 123.3 ?
    C15' C16' C11 . . 126(2) ?
    C15' C16' H16' . . 117.0 ?
    C11 C16' H16' . . 117.0 ?
    F2' C17' F3' . . 115.9(11) ?
    F2' C17' F1' . . 108.1(9) ?
    F3' C17' F1' . . 102.1(10) ?
    F2' C17' O2' . . 113.3(11) ?
    F3' C17' O2' . . 108.8(11) ?
    F1' C17' O2' . . 107.8(10) ?
    C17' O2' C14' . . 121.8(11) ?
    C7 N1 C8 . . 121.2(2) ?
    C7 N1 C9 . . 116.56(19) ?
    C8 N1 C9 . . 121.9(2) ?
    C8 N2 C2 . . 118.07(19) ?
    C10 N3 H3A . . 112(2) ?
    C10 N3 H3B . . 116(2) ?
    H3A N3 H3B . . 105(3) ?
    C8 N4 C11 . . 126.0(2) ?
    C8 N4 H4A . . 115.3(19) ?
    C11 N4 H4A . . 115.9(19) ?
loop_
    _geom_torsion_atom_site_label_1
    _geom_torsion_atom_site_label_2
    _geom_torsion_atom_site_label_3
    _geom_torsion_atom_site_label_4
    _geom_torsion_site_symmetry_1
    _geom_torsion_site_symmetry_2
    _geom_torsion_site_symmetry_3
    _geom_torsion_site_symmetry_4
    _geom_torsion
    _geom_torsion_publ_flag
    C6 C1 C2 N2 . . . . -179.8(2) ?
    C7 C1 C2 N2 . . . . 1.9(3) ?
    C6 C1 C2 C3 . . . . -2.0(3) ?
    C7 C1 C2 C3 . . . . 179.8(2) ?
    N2 C2 C3 C4 . . . . 178.9(2) ?
    C1 C2 C3 C4 . . . . 1.0(4) ?
    C2 C3 C4 C5 . . . . 0.0(4) ?
    C3 C4 C5 C6 . . . . 0.2(4) ?
    C4 C5 C6 C1 . . . . -1.2(4) ?
    C2 C1 C6 C5 . . . . 2.2(4) ?
    C7 C1 C6 C5 . . . . -179.6(2) ?
    C2 C1 C7 O1 . . . . -179.5(2) ?
    C6 C1 C7 O1 . . . . 2.3(4) ?
    C2 C1 C7 N1 . . . . 1.6(3) ?
    C6 C1 C7 N1 . . . . -176.6(2) ?
    N1 C9 C10 N3 . . . . 78.7(3) ?
    C16 C11 C12 C13 . . . . -2.0(10) ?
    C16' C11 C12 C13 . . . . 5.1(15) ?
    N4 C11 C12 C13 . . . . -173.9(2) ?
    C11 C12 C13 C14' . . . . -4.5(8) ?
    C11 C12 C13 C14 . . . . 2.2(8) ?
    C14' C13 C14 C15 . . . . 77(9) ?
    C12 C13 C14 C15 . . . . 3.3(19) ?
    C14' C13 C14 O2 . . . . -113(9) ?
    C12 C13 C14 O2 . . . . 173.4(8) ?
    C13 C14 C15 C16 . . . . -10(3) ?
    O2 C14 C15 C16 . . . . -178.0(19) ?
    C14 C15 C16 C11 . . . . 10(3) ?
    C12 C11 C16 C15 . . . . -4(2) ?
    C16' C11 C16 C15 . . . . -64(10) ?
    N4 C11 C16 C15 . . . . 168.0(16) ?
    F1 C17 O2 C14 . . . . -52.8(17) ?
    F2 C17 O2 C14 . . . . 68.0(15) ?
    F3 C17 O2 C14 . . . . 178.0(13) ?
    C13 C14 O2 C17 . . . . 171.3(11) ?
    C15 C14 O2 C17 . . . . -20(2) ?
    C14 C13 C14' C15' . . . . -112(10) ?
    C12 C13 C14' C15' . . . . -2(2) ?
    C14 C13 C14' O2' . . . . 79(9) ?
    C12 C13 C14' O2' . . . . -171.7(9) ?
    C13 C14' C15' C16' . . . . 8(3) ?
    O2' C14' C15' C16' . . . . 176(2) ?
    C14' C15' C16' C11 . . . . -7(4) ?
    C16 C11 C16' C15' . . . . 124(12) ?
    C12 C11 C16' C15' . . . . 1(3) ?
    N4 C11 C16' C15' . . . . 180(2) ?
    F2' C17' O2' C14' . . . . 43.8(16) ?
    F3' C17' O2' C14' . . . . 174.2(14) ?
    F1' C17' O2' C14' . . . . -75.8(15) ?
    C13 C14' O2' C17' . . . . -144.6(11) ?
    C15' C14' O2' C17' . . . . 45(2) ?
    O1 C7 N1 C8 . . . . 176.8(2) ?
    C1 C7 N1 C8 . . . . -4.3(3) ?
    O1 C7 N1 C9 . . . . -9.6(3) ?
    C1 C7 N1 C9 . . . . 169.3(2) ?
    N2 C8 N1 C7 . . . . 3.8(4) ?
    N4 C8 N1 C7 . . . . -174.5(2) ?
    N2 C8 N1 C9 . . . . -169.5(2) ?
    N4 C8 N1 C9 . . . . 12.2(3) ?
    C10 C9 N1 C7 . . . . 100.9(3) ?
    C10 C9 N1 C8 . . . . -85.5(3) ?
    N4 C8 N2 C2 . . . . 178.1(2) ?
    N1 C8 N2 C2 . . . . -0.1(4) ?
    C1 C2 N2 C8 . . . . -2.7(3) ?
    C3 C2 N2 C8 . . . . 179.4(2) ?
    N2 C8 N4 C11 . . . . 10.1(4) ?
    N1 C8 N4 C11 . . . . -171.5(2) ?
    C16 C11 N4 C8 . . . . 39.3(10) ?
    C12 C11 N4 C8 . . . . -148.9(2) ?
    C16' C11 N4 C8 . . . . 32.2(16) ?
loop_
    _geom_hbond_atom_site_label_D
    _geom_hbond_atom_site_label_H
    _geom_hbond_atom_site_label_A
    _geom_hbond_site_symmetry_A
    _geom_hbond_distance_DH
    _geom_hbond_distance_HA
    _geom_hbond_distance_DA
    _geom_hbond_angle_DHA
    N3 H3B N2 5_776 0.864(11) 2.40(2) 3.150(3) 145(3)
    N3 H3A O1 8_755 0.862(11) 2.46(2) 3.147(3) 137(3)
    C15 H15 F2 . 0.93 2.40 2.93(3) 116
    C12 H12 Cg1 5_776 0.93 2.88 3.560(3) 131
