# Supplementary material for: 3-(2-Amino­eth­yl)-2-[4-(trifluoro­meth­oxy)anilino]quinazolin-4(3H)-one
Source: Acta Crystallogr Sect E Struct Rep Online. 2010 Jun 30;66(Pt 7):o1854–5. doi: 10.1107/S1600536810024645 (PMC3006720; doi:10.1107/S1600536810024645)
Supplement: Supplementary file 2 [file e-66-o1854-Isup2.hkl]

# 
# h,k,l, Fc-squared, Fo-squared, sigma(Fo-squared) and status flag 
# 
data_I
_shelx_title ' t in Pbcn' 
_shelx_refln_list_code          4 
_shelx_F_calc_maximum      257.51 
_exptl_crystal_F_000      1504.00 
_reflns_d_resolution_high  0.8255 
 
loop_ 
 _symmetry_equiv_pos_as_xyz 
 'x, y, z' 
 '-x+1/2, -y+1/2, z+1/2' 
 '-x, y, -z+1/2' 
 'x+1/2, -y+1/2, -z' 
 '-x, -y, -z' 
 'x-1/2, y-1/2, -z-1/2' 
 'x, -y, z-1/2' 
 '-x-1/2, y-1/2, z' 
 
_cell_length_a    11.9675 
_cell_length_b    12.9579 
_cell_length_c    21.2803 
_cell_angle_alpha  90.000 
_cell_angle_beta   90.000 
_cell_angle_gamma  90.000 
 
_shelx_F_squared_multiplier     1.000 
 
loop_ 
 _refln_index_h 
 _refln_index_k 
 _refln_index_l 
 _refln_F_squared_calc 
 _refln_F_squared_meas 
 _refln_F_squared_sigma 
 _refln_observed_status 
   2   0   0    16064.31    12260.56   1198.56 o 
   4   0   0    65067.79    50234.45   5330.08 o 
   6   0   0    22765.30    21393.55   2543.93 o 
   8   0   0      602.13      640.57     59.76 o 
  10   0   0      893.98      803.18     41.57 o 
  12   0   0      186.96      196.90     28.00 o 
  14   0   0      215.38      202.38     30.89 o 
   1   1   0       75.73      111.63      7.22 o 
   3   1   0    58747.73    48786.07   3509.20 o 
   5   1   0      674.37      632.26     39.25 o 
   7   1   0      354.15      400.02     24.92 o 
   9   1   0      140.96       72.80     10.82 o 
  11   1   0      164.70      161.51     16.93 o 
  13   1   0       48.32       51.15     11.63 o 
   0   2   0    35430.48    30273.31   2113.61 o 
   2   2   0      380.86      235.24      7.70 o 
   4   2   0     3231.84     3391.51    209.37 o 
   6   2   0     2991.34     2835.68    143.10 o 
   8   2   0      542.08      481.45     26.04 o 
  10   2   0       56.73       45.29      9.49 o 
  12   2   0       43.48       47.58     10.91 o 
  14   2   0        5.33        3.45      7.01 o 
   1   3   0     5101.95     5963.62     99.09 o 
   3   3   0     5400.91     5097.75    237.81 o 
   5   3   0      158.43      126.08      7.96 o 
   7   3   0     3291.26     2980.77    145.12 o 
   9   3   0      758.79      608.75     23.84 o 
  11   3   0        9.29        6.53      5.69 o 
  13   3   0       12.44       23.07      8.10 o 
   0   4   0      583.40      825.32     48.74 o 
   2   4   0     2525.44     2540.71     47.88 o 
   4   4   0      757.72      674.18     21.70 o 
   6   4   0      371.67      362.92     24.42 o 
   8   4   0      394.43      457.79     29.75 o 
  10   4   0       28.69       21.14      7.34 o 
  12   4   0       19.07       18.79      7.60 o 
  14   4   0       39.31       41.03     10.89 o 
   1   5   0      988.36     1017.28     50.51 o 
   3   5   0      954.46      906.29     24.96 o 
   5   5   0     1422.87     1491.25     60.92 o 
   7   5   0      105.44      122.19      6.88 o 
   9   5   0      162.69      158.05      9.75 o 
  11   5   0       64.26       67.39     11.73 o 
  13   5   0       12.86        9.48      6.72 o 
   0   6   0      625.84      635.32     79.11 o 
   2   6   0     5105.56     5435.22    154.06 o 
   4   6   0     1345.15     1256.22     45.59 o 
   6   6   0       33.21       33.84      3.96 o 
   8   6   0       27.21       26.50      4.32 o 
  10   6   0       19.15       10.37      5.62 o 
  12   6   0      160.20      134.82     16.02 o 
   1   7   0     5960.40     7582.52    484.84 o 
   3   7   0      206.83      230.04      8.26 o 
   5   7   0      242.15      243.07      9.26 o 
   7   7   0        0.95        1.64      2.02 o 
   9   7   0      169.01      159.05     10.22 o 
  11   7   0        0.25        1.15      6.64 o 
   0   8   0      628.89      582.61     29.45 o 
   2   8   0      999.15     1105.28     54.55 o 
   4   8   0       11.41       12.71      3.33 o 
   6   8   0      513.35      474.60     13.90 o 
   8   8   0      328.84      327.06     12.49 o 
  10   8   0       72.36       69.66     15.01 o 
  12   8   0       55.18       66.40     12.32 o 
   1   9   0      115.72      101.32     11.43 o 
   3   9   0      461.34      460.88     31.53 o 
   5   9   0        9.76       16.80      4.20 o 
   7   9   0       12.39        7.56      3.77 o 
   9   9   0      115.17      138.26     12.42 o 
  11   9   0        0.03        4.00      5.13 o 
   0  10   0     2076.90     1772.94     57.45 o 
   2  10   0       33.73       40.13     10.07 o 
   4  10   0        5.81        4.50      4.02 o 
   6  10   0       90.85      117.76     11.03 o 
   8  10   0        1.90        5.46      4.29 o 
  10  10   0        0.84        9.82      7.80 o 
   1  11   0       13.88       19.98      7.27 o 
   3  11   0       67.73       56.52      8.88 o 
   5  11   0      312.71      308.42     15.56 o 
   7  11   0     1599.11     1355.03     39.99 o 
   9  11   0       63.98       91.71     15.01 o 
   0  12   0     2493.60     2135.56     70.73 o 
   2  12   0      367.65      343.60     35.37 o 
   4  12   0     1689.62     1540.52     95.13 o 
   6  12   0      342.82      317.57     23.41 o 
   8  12   0      123.81      144.08     17.14 o 
   1  13   0       35.52       39.07      9.62 o 
   3  13   0        9.64        6.05      5.60 o 
   5  13   0        0.37        9.86      5.11 o 
   7  13   0       20.33       36.79      8.95 o 
   0  14   0        2.91        1.15      5.77 o 
   2  14   0       82.39       91.33     14.75 o 
   4  14   0       96.67       88.06     14.57 o 
   6  14   0        2.51        3.09      6.35 o 
   1  15   0       25.30       38.14      8.98 o 
   3  15   0      105.72      127.23     17.43 o 
   1   1   1     1389.14     1497.52     24.91 o 
   2   1   1    13751.53    13306.88    533.43 o 
   3   1   1    66310.77    55111.10   2188.87 o 
   4   1   1      429.76      429.34     13.99 o 
   5   1   1     1396.49     1181.70     46.66 o 
   6   1   1      698.89      689.80     29.30 o 
   7   1   1     2593.65     2515.34    104.17 o 
   8   1   1      132.39      109.11      4.25 o 
   9   1   1      181.38      163.93      7.97 o 
  10   1   1      648.38      487.51     16.41 o 
  11   1   1        8.85       11.83      5.14 o 
  12   1   1      276.02      229.18     13.13 o 
  13   1   1       55.68       37.04      7.28 o 
  14   1   1       60.81       66.16      9.84 o 
   0   2   1      948.47     1495.94     64.04 o 
   1   2   1       11.11        2.55      0.48 o 
   2   2   1     7830.19     6951.99    222.97 o 
   3   2   1     3380.03     3234.44    118.63 o 
   4   2   1     4804.52     4284.02    179.09 o 
   5   2   1      966.16      994.00     40.66 o 
   6   2   1       83.68      103.55      3.91 o 
   7   2   1      103.38      100.16      3.96 o 
   8   2   1      145.95      141.94      6.32 o 
   9   2   1        6.49        8.04      3.04 o 
  10   2   1       10.16        6.78      3.83 o 
  11   2   1        0.05        0.00      4.00 o 
  12   2   1       15.99       11.65      5.07 o 
  13   2   1       74.32       73.63      9.68 o 
  14   2   1        0.65       14.17      5.66 o 
   1   3   1      661.83      602.19     12.33 o 
   2   3   1       74.57       76.82      2.12 o 
   3   3   1     2198.32     2070.51     75.00 o 
   4   3   1      116.47      123.27      4.34 o 
   5   3   1     4658.98     4432.10    153.67 o 
   6   3   1        6.64       10.14      3.16 o 
   7   3   1      403.95      389.82      9.35 o 
   8   3   1      217.70      206.13      5.77 o 
   9   3   1      187.70      193.45     13.31 o 
  10   3   1       21.93       14.68      4.59 o 
  11   3   1       17.01       31.26      6.12 o 
  12   3   1       10.63       13.51      4.72 o 
  13   3   1       13.27       10.23      4.76 o 
  14   3   1       10.56       16.71      5.33 o 
   0   4   1    15973.62    16411.17   1035.69 o 
   1   4   1       26.34       20.34      1.35 o 
   2   4   1      945.23      905.07     19.11 o 
   3   4   1      368.49      369.79      8.14 o 
   4   4   1       37.53       35.68      2.63 o 
   5   4   1      379.41      338.20      9.34 o 
   6   4   1      186.57      166.54      6.23 o 
   7   4   1      570.51      555.16     22.38 o 
   8   4   1       31.66       32.36      4.03 o 
   9   4   1        5.45       12.76      3.40 o 
  10   4   1        0.04        1.45      4.16 o 
  11   4   1      131.60      126.14     10.61 o 
  12   4   1        1.16        0.00      4.00 o 
  13   4   1        0.00        2.19      3.50 o 
  14   4   1        0.02        8.96      5.08 o 
   1   5   1       43.87       77.11      3.14 o 
   2   5   1     4178.66     4602.31     79.38 o 
   3   5   1     1621.68     1732.15     35.41 o 
   4   5   1     2464.32     2547.45     54.77 o 
   5   5   1      331.61      325.88     10.21 o 
   6   5   1      605.38      617.92     20.35 o 
   7   5   1       71.10       74.27      4.14 o 
   8   5   1        0.93        0.00      1.76 o 
   9   5   1        2.73        1.66      2.61 o 
  10   5   1       60.05       49.39      6.76 o 
  11   5   1        1.91        2.48      3.92 o 
  12   5   1       48.64       39.73      6.87 o 
  13   5   1        4.80       17.27      5.21 o 
   0   6   1     3589.93     4173.81    497.87 o 
   1   6   1     7057.06     8629.71    257.94 o 
   2   6   1     2506.79     2675.52     69.60 o 
   3   6   1     2101.67     2381.60     52.72 o 
   4   6   1       12.54       12.49      1.87 o 
   5   6   1       31.88       47.04      3.21 o 
   6   6   1        1.93        1.04      1.63 o 
   7   6   1      220.30      201.48      7.62 o 
   8   6   1        9.77        8.59      2.39 o 
   9   6   1      142.11      139.34      7.81 o 
  10   6   1       35.74       33.74      6.04 o 
  11   6   1        0.01        5.43      3.94 o 
  12   6   1       34.09       43.11      6.73 o 
  13   6   1        0.12       11.14      4.61 o 
   1   7   1      415.86      447.77     16.32 o 
   2   7   1       64.70       68.83      3.63 o 
   3   7   1       59.61       79.97      3.27 o 
   4   7   1      295.86      285.52      7.77 o 
   5   7   1       25.13       31.55      2.84 o 
   6   7   1       34.84       35.78      3.26 o 
   7   7   1        8.45       18.26      2.46 o 
   8   7   1       46.17       43.46      3.98 o 
   9   7   1       55.62       72.52      6.63 o 
  10   7   1      128.51      133.16     12.07 o 
  11   7   1        0.02       10.38      6.10 o 
  12   7   1       30.45       40.25      9.28 o 
   0   8   1      985.33     1084.34     87.03 o 
   1   8   1        2.19        8.15      1.93 o 
   2   8   1        1.34        4.89      1.60 o 
   3   8   1        0.05        2.91      1.59 o 
   4   8   1       42.30       34.80      3.32 o 
   5   8   1      284.49      236.53      6.80 o 
   6   8   1      384.58      384.71      8.94 o 
   7   8   1        4.25        6.51      2.23 o 
   8   8   1       45.19       51.21      4.96 o 
   9   8   1        0.86        7.46      3.04 o 
  10   8   1        0.08        4.71      3.52 o 
  11   8   1       30.64       31.46      6.13 o 
  12   8   1       19.95       25.05      6.12 o 
   1   9   1      209.04      193.06     10.79 o 
   2   9   1      369.36      328.76     14.06 o 
   3   9   1        3.89        6.73      2.50 o 
   4   9   1       55.99       71.77      5.80 o 
   5   9   1        0.89        3.51      2.20 o 
   6   9   1       49.20       57.72      5.52 o 
   7   9   1       35.04       48.00      4.55 o 
   8   9   1      116.33      126.41      7.17 o 
   9   9   1       40.93       52.86      5.99 o 
  10   9   1        7.66        6.42      4.01 o 
  11   9   1       18.00       30.88      5.96 o 
   0  10   1      118.72      124.43     13.16 o 
   1  10   1      179.88      156.84      9.53 o 
   2  10   1       53.23       77.54      6.13 o 
   3  10   1      432.07      405.68     14.78 o 
   4  10   1      213.50      225.45      8.77 o 
   5  10   1      378.95      343.75     10.88 o 
   6  10   1      251.35      245.91      9.45 o 
   7  10   1       41.92       52.53      5.84 o 
   8  10   1       18.49       22.45      4.87 o 
   9  10   1       12.41       13.82      4.32 o 
  10  10   1       39.98       43.41      7.78 o 
  11  10   1        6.58       16.75      5.84 o 
   1  11   1      858.67      748.76     20.06 o 
   2  11   1      283.19      271.28     11.02 o 
   3  11   1     2105.12     2044.25     73.02 o 
   4  11   1       35.28       40.40      5.49 o 
   5  11   1      143.36      139.71      8.82 o 
   6  11   1      507.36      563.40     15.30 o 
   7  11   1      325.33      326.03     11.67 o 
   8  11   1        7.11       10.87      4.21 o 
   9  11   1        5.58        9.65      4.33 o 
  10  11   1      112.91      131.91     16.93 o 
   0  12   1      106.95      109.31     14.39 o 
   1  12   1      151.11      132.89     11.03 o 
   2  12   1       23.62       33.39      6.40 o 
   3  12   1       28.89       28.80      5.12 o 
   4  12   1        0.35        4.82      3.55 o 
   5  12   1      806.80      694.30     26.53 o 
   6  12   1      201.07      193.28     10.24 o 
   7  12   1      113.89      131.20      9.35 o 
   8  12   1       61.51       60.27      8.45 o 
   9  12   1      140.82      149.99     14.92 o 
   1  13   1       58.62       60.83      7.82 o 
   2  13   1        8.39        9.30      4.27 o 
   3  13   1       28.84       35.99      6.39 o 
   4  13   1       90.65       96.06      8.83 o 
   5  13   1       13.22       25.17      5.25 o 
   6  13   1      170.45      181.88     10.66 o 
   7  13   1       50.27       62.28      7.41 o 
   8  13   1      151.53      172.97     15.96 o 
   0  14   1      178.13      165.84     18.45 o 
   1  14   1        3.69        6.94      3.73 o 
   2  14   1        0.35        3.03      3.26 o 
   3  14   1       24.36       24.17      5.18 o 
   4  14   1        1.06       11.14      4.27 o 
   5  14   1        0.35        0.72      3.96 o 
   6  14   1       36.04       35.31      6.24 o 
   1  15   1        0.74        8.15      4.04 o 
   2  15   1       34.17       31.79      6.32 o 
   3  15   1       12.50       17.33      4.82 o 
   4  15   1        1.84        3.45      3.83 o 
   1   0   2    10013.21    10070.91    953.74 o 
   2   0   2     3975.66     3155.10     50.09 o 
   3   0   2    33293.16    30831.24   1113.25 o 
   4   0   2    18563.01    18750.29    855.30 o 
   5   0   2       92.82       75.34      3.98 o 
   6   0   2      202.71      158.60     13.16 o 
   7   0   2      260.60      277.17     23.75 o 
   8   0   2      477.75      397.09     35.21 o 
   9   0   2       61.01       60.90      7.21 o 
  10   0   2     1851.60     1425.41     38.89 o 
  11   0   2        2.78        5.08      6.93 o 
  12   0   2       33.52       32.97     10.32 o 
  13   0   2      192.71      168.36     19.08 o 
  14   0   2       74.11       62.99     15.01 o 
   1   1   2    10347.02    10020.92    162.68 o 
   2   1   2     3276.42     3474.17     66.16 o 
   3   1   2    20780.34    19824.48    637.65 o 
   4   1   2      564.79      496.40     15.77 o 
   5   1   2       46.84       45.12      2.44 o 
   6   1   2      216.40      240.47     11.55 o 
   7   1   2     2599.88     2406.48     89.67 o 
   8   1   2       70.53       69.10      5.85 o 
   9   1   2       43.29       72.68      5.95 o 
  10   1   2        5.68        6.12      4.65 o 
  11   1   2        9.97       14.45      5.15 o 
  12   1   2        5.51       11.45      5.35 o 
  13   1   2       13.00       16.93      5.56 o 
  14   1   2        0.00        0.00      4.43 o 
   0   2   2     5626.47     5367.14    299.12 o 
   1   2   2     3959.79     3997.34     80.67 o 
   2   2   2      477.80      583.89     13.56 o 
   3   2   2     7002.94     7267.74    190.27 o 
   4   2   2      442.60      410.34     14.65 o 
   5   2   2       38.12       35.52      2.36 o 
   6   2   2      361.00      304.74      8.78 o 
   7   2   2       92.51       82.87      3.78 o 
   8   2   2       12.43       11.47      2.72 o 
   9   2   2        0.06        2.12      2.11 o 
  10   2   2        1.30        0.13      3.96 o 
  11   2   2        4.91        6.28      4.28 o 
  12   2   2        0.00        2.11      3.68 o 
  13   2   2       14.75       16.90      5.12 o 
  14   2   2        0.01        4.92      4.80 o 
   1   3   2      530.35      780.70     20.81 o 
   2   3   2     4874.29     5030.53    137.92 o 
   3   3   2     1181.00     1182.19     28.97 o 
   4   3   2       52.99       49.89      2.60 o 
   5   3   2      617.31      488.19     24.90 o 
   6   3   2      293.54      284.11     12.73 o 
   7   3   2       99.77      110.46      4.46 o 
   8   3   2      128.00      128.60      5.44 o 
   9   3   2      103.04       83.19      5.64 o 
  10   3   2       14.47       11.84      4.24 o 
  11   3   2        6.73        2.74      4.33 o 
  12   3   2        1.97        9.95      4.58 o 
  13   3   2       38.20       26.56      5.99 o 
  14   3   2        8.22       20.97      5.52 o 
   0   4   2       34.40       25.83      4.25 o 
   1   4   2      121.57      155.03      6.10 o 
   2   4   2        9.85       16.64      1.33 o 
   3   4   2      298.05      304.30      8.44 o 
   4   4   2      136.93      130.88      4.05 o 
   5   4   2      341.44      317.89     10.52 o 
   6   4   2     1023.71      843.81     28.08 o 
   7   4   2      382.66      348.13     13.54 o 
   8   4   2      111.54      113.39      6.36 o 
   9   4   2      161.09      145.24      7.73 o 
  10   4   2        0.00        5.74      3.61 o 
  11   4   2        4.48        4.02      4.01 o 
  12   4   2       10.85       12.05      4.65 o 
  13   4   2       12.38       10.33      4.46 o 
   1   5   2       29.57       22.68      1.57 o 
   2   5   2      286.53      299.84      7.41 o 
   3   5   2       62.13       83.81      3.27 o 
   4   5   2      298.00      299.25      8.32 o 
   5   5   2        2.51        2.79      1.46 o 
   6   5   2      152.58      145.13      5.16 o 
   7   5   2      220.26      215.63      7.58 o 
   8   5   2        3.83        8.19      2.39 o 
   9   5   2      280.68      245.39      9.69 o 
  10   5   2       53.24       54.96      7.08 o 
  11   5   2       30.98       33.69      6.41 o 
  12   5   2        0.69        7.71      4.41 o 
  13   5   2        9.30       11.98      4.75 o 
   0   6   2     2570.22     3443.63    278.31 o 
   1   6   2       74.61      114.11      5.49 o 
   2   6   2      112.97      170.77      4.53 o 
   3   6   2      370.57      492.01     15.05 o 
   4   6   2      937.25     1014.21     23.22 o 
   5   6   2       23.29       23.16      2.46 o 
   6   6   2      353.89      340.06     10.12 o 
   7   6   2       60.98       79.37      5.64 o 
   8   6   2       26.01       29.82      3.76 o 
   9   6   2      536.85      455.12     16.23 o 
  10   6   2       10.64        8.03      3.71 o 
  11   6   2       69.86       64.67      8.30 o 
  12   6   2      273.28      231.52     12.88 o 
  13   6   2      121.71      120.88     13.20 o 
   1   7   2      469.27      572.94     21.12 o 
   2   7   2       16.79       19.74      2.21 o 
   3   7   2        1.13        1.12      1.23 o 
   4   7   2      997.97     1029.24     21.74 o 
   5   7   2       92.82      107.35      4.25 o 
   6   7   2      250.66      261.01      7.78 o 
   7   7   2       28.09       31.81      3.53 o 
   8   7   2       24.85       26.53      3.55 o 
   9   7   2        6.89        5.01      2.74 o 
  10   7   2       34.35       41.82      6.87 o 
  11   7   2       75.39       65.54      9.83 o 
  12   7   2       63.89       52.84     10.72 o 
   0   8   2      555.68      561.97     51.96 o 
   1   8   2      128.54      140.17      7.45 o 
   2   8   2     1312.83     1431.47     69.80 o 
   3   8   2      121.39      114.40      4.76 o 
   4   8   2        2.84        4.30      1.81 o 
   5   8   2      133.48      124.94      5.33 o 
   6   8   2        0.28        1.42      1.86 o 
   7   8   2        0.04        1.69      1.91 o 
   8   8   2       14.06       13.61      3.14 o 
   9   8   2       31.32       33.94      5.26 o 
  10   8   2        0.91       10.87      3.84 o 
  11   8   2       15.11       15.79      5.18 o 
  12   8   2       33.60       42.44      8.03 o 
   1   9   2        5.58       12.82      3.93 o 
   2   9   2        3.16        7.29      2.51 o 
   3   9   2      646.89      650.17     35.88 o 
   4   9   2      332.85      310.60     14.38 o 
   5   9   2        1.62        5.83      2.47 o 
   6   9   2        6.70        6.97      2.48 o 
   7   9   2       10.01       13.95      2.96 o 
   8   9   2        1.26        3.09      2.62 o 
   9   9   2        0.00        3.50      3.23 o 
  10   9   2        0.82        2.08      3.31 o 
  11   9   2        8.02        7.74      3.98 o 
   0  10   2      584.63      454.84     21.12 o 
   1  10   2      736.05      663.68     22.17 o 
   2  10   2       75.05       87.09      6.49 o 
   3  10   2      226.50      219.93      8.55 o 
   4  10   2      345.90      336.70     10.61 o 
   5  10   2      127.45      129.22      7.62 o 
   6  10   2      235.53      214.61      8.91 o 
   7  10   2       37.60       39.53      5.27 o 
   8  10   2       38.15       44.81      5.66 o 
   9  10   2        4.80        8.50      4.54 o 
  10  10   2        6.38       12.98      4.63 o 
  11  10   2        0.00       12.44      5.66 o 
   1  11   2       45.68       46.66      6.96 o 
   2  11   2      490.02      451.58     14.11 o 
   3  11   2     1185.48     1038.49     41.53 o 
   4  11   2      108.11      100.81      7.61 o 
   5  11   2        4.09        7.17      3.35 o 
   6  11   2       86.72       90.73      7.67 o 
   7  11   2      869.51      798.39     17.78 o 
   8  11   2        4.44        8.15      4.09 o 
   9  11   2        4.16        9.36      6.68 o 
  10  11   2      169.42      182.93     19.49 o 
   0  12   2      387.85      324.16     20.09 o 
   1  12   2      204.60      182.47     11.50 o 
   2  12   2       15.65       15.98      4.90 o 
   3  12   2      232.62      215.20     10.54 o 
   4  12   2       68.81       62.58      7.56 o 
   5  12   2        0.11        5.22      3.72 o 
   6  12   2       64.98       81.58      8.47 o 
   7  12   2       22.08       29.39      5.27 o 
   8  12   2        5.15       14.65      5.29 o 
   9  12   2       89.76       96.93     15.10 o 
   1  13   2        8.51       12.49      4.10 o 
   2  13   2      187.96      164.77     12.54 o 
   3  13   2       27.80       44.65      6.81 o 
   4  13   2        4.73       10.48      3.83 o 
   5  13   2       21.58       19.74      4.57 o 
   6  13   2       18.43       22.24      4.73 o 
   7  13   2       29.78       25.71      7.08 o 
   8  13   2        0.10        1.67      4.37 o 
   0  14   2       60.39       56.01     11.14 o 
   1  14   2        8.39        8.54      3.64 o 
   2  14   2        0.17        2.03      4.75 o 
   3  14   2       10.53       17.94      5.01 o 
   4  14   2       21.02       31.52      7.60 o 
   5  14   2        3.43        3.62      3.17 o 
   6  14   2       10.82        9.39      3.74 o 
   1  15   2        2.88       13.81      4.45 o 
   2  15   2       42.27       62.17      8.38 o 
   3  15   2        0.03        4.21      3.93 o 
   4  15   2       25.27       34.88      6.19 o 
   1   1   3    10079.35    11371.04    316.44 o 
   2   1   3    26149.21    27079.65    331.11 o 
   3   1   3     5188.14     5249.43     90.07 o 
   4   1   3     4511.70     4077.43     84.94 o 
   5   1   3     1332.26     1341.25     37.55 o 
   6   1   3      769.13      779.86     20.39 o 
   7   1   3     1045.98     1004.44     31.52 o 
   8   1   3     1310.84     1157.28     45.98 o 
   9   1   3      479.91      476.53     25.65 o 
  10   1   3        9.59        6.23      4.43 o 
  11   1   3      272.84      218.76     12.48 o 
  12   1   3      147.28      147.23     12.30 o 
  13   1   3       15.25       29.96      6.75 o 
  14   1   3       20.30       28.58      7.10 o 
   0   2   3    50458.41    48833.46   1811.06 o 
   1   2   3     1222.63     1324.87     46.40 o 
   2   2   3     7230.00     6908.70     95.45 o 
   3   2   3     5569.54     5926.24     79.92 o 
   4   2   3     1449.65     1572.80     46.89 o 
   5   2   3      892.97     1045.81     39.29 o 
   6   2   3      464.86      369.27     10.74 o 
   7   2   3       35.41       39.67      2.87 o 
   8   2   3       30.81       45.35      4.80 o 
   9   2   3        1.63        0.00      2.13 o 
  10   2   3       10.16       11.75      3.89 o 
  11   2   3       40.54       28.10      5.91 o 
  12   2   3        0.14        0.69      4.07 o 
  13   2   3        0.55        0.71      4.15 o 
  14   2   3        6.07       12.83      5.51 o 
   1   3   3     2547.95     2768.48     73.32 o 
   2   3   3        0.36        2.84      0.97 o 
   3   3   3      160.85      131.35      3.58 o 
   4   3   3     1350.10     1243.89     27.78 o 
   5   3   3       15.73       14.03      2.72 o 
   6   3   3      669.06      691.68     22.97 o 
   7   3   3      135.64      137.61      4.81 o 
   8   3   3       12.01       18.67      3.46 o 
   9   3   3      269.10      216.60      8.41 o 
  10   3   3       10.64       18.03      4.18 o 
  11   3   3       20.50       17.76      5.13 o 
  12   3   3       14.37       11.74      5.05 o 
  13   3   3       24.63       24.52      5.92 o 
  14   3   3        0.32        3.15      4.69 o 
   0   4   3       13.80       48.57      5.17 o 
   1   4   3     1680.44     1672.21     60.15 o 
   2   4   3     1285.37     1227.01     27.40 o 
   3   4   3     1271.11     1158.27     26.36 o 
   4   4   3       30.49       29.95      2.35 o 
   5   4   3      922.26      849.91     28.84 o 
   6   4   3     2165.40     2158.90     70.28 o 
   7   4   3      274.85      277.61     12.07 o 
   8   4   3      296.03      286.13     11.81 o 
   9   4   3        0.03        4.70      2.72 o 
  10   4   3      176.51      139.40      8.66 o 
  11   4   3       33.89       33.97      6.34 o 
  12   4   3       46.27       48.52      7.49 o 
  13   4   3       40.62       36.29      7.00 o 
   1   5   3     1258.43     1157.98     48.00 o 
   2   5   3     1167.21     1073.89     26.24 o 
   3   5   3      145.82      162.80      4.09 o 
   4   5   3      666.39      591.60     10.58 o 
   5   5   3     1190.29     1169.14     25.95 o 
   6   5   3      338.38      371.06      7.93 o 
   7   5   3        0.04        0.39      1.67 o 
   8   5   3      218.85      202.22      7.27 o 
   9   5   3        0.00        2.94      2.49 o 
  10   5   3       44.44       45.71      6.02 o 
  11   5   3       89.57       90.12      9.33 o 
  12   5   3        3.75        8.23      4.38 o 
  13   5   3        4.73       19.17      5.31 o 
   0   6   3     8279.33    10079.71    887.86 o 
   1   6   3      126.21      126.01      6.24 o 
   2   6   3      201.42      219.42      8.47 o 
   3   6   3        0.44        1.48      1.11 o 
   4   6   3      236.01      296.72      5.90 o 
   5   6   3        3.47       11.41      1.97 o 
   6   6   3        0.32        3.64      1.85 o 
   7   6   3      533.76      544.57     18.30 o 
   8   6   3        0.27        2.84      2.15 o 
   9   6   3        2.68        3.62      2.93 o 
  10   6   3      167.81      161.38      9.01 o 
  11   6   3        7.13       10.56      4.52 o 
  12   6   3       24.76       31.16      7.09 o 
  13   6   3       72.93       77.28     11.13 o 
   1   7   3        4.82        1.10      1.01 o 
   2   7   3      875.09      880.78     35.21 o 
   3   7   3      114.14      140.05      5.79 o 
   4   7   3      570.34      570.07     13.80 o 
   5   7   3       42.03       44.17      3.67 o 
   6   7   3       36.92       58.70      4.27 o 
   7   7   3      130.27      134.46      6.20 o 
   8   7   3        9.95        8.54      2.89 o 
   9   7   3       24.29       20.67      3.83 o 
  10   7   3      494.11      411.46     14.79 o 
  11   7   3      118.47      137.34     12.94 o 
  12   7   3        1.22        5.82      7.22 o 
   0   8   3     1164.04     1662.19    149.73 o 
   1   8   3       48.64       49.26      3.48 o 
   2   8   3        0.01        1.35      1.66 o 
   3   8   3       83.61       89.00      4.38 o 
   4   8   3      353.54      357.56     10.87 o 
   5   8   3       34.17       38.51      3.71 o 
   6   8   3       58.62       48.96      4.25 o 
   7   8   3      115.51      116.04      5.90 o 
   8   8   3      102.82      103.51      6.60 o 
   9   8   3        2.33        8.91      3.10 o 
  10   8   3       54.72       65.17      8.25 o 
  11   8   3       39.99       46.77      8.35 o 
  12   8   3       49.83       51.43      9.04 o 
   1   9   3      217.62      201.78      8.92 o 
   2   9   3      327.08      307.53     19.47 o 
   3   9   3      295.91      283.41     16.80 o 
   4   9   3      843.76      808.18     34.92 o 
   5   9   3       77.32       84.80      5.87 o 
   6   9   3       24.84       27.98      3.82 o 
   7   9   3       35.92       40.45      4.13 o 
   8   9   3      136.21      151.31      7.54 o 
   9   9   3      134.70      132.66      8.33 o 
  10   9   3       31.59       44.74      6.18 o 
  11   9   3       24.11       27.65      5.94 o 
   0  10   3     5638.95     5274.08     99.60 o 
   1  10   3      318.71      292.71     14.68 o 
   2  10   3        2.71        5.81      3.23 o 
   3  10   3       49.53       60.86      5.74 o 
   4  10   3     1359.47     1270.52     42.34 o 
   5  10   3        9.03       14.66      3.98 o 
   6  10   3       78.54       87.75      7.08 o 
   7  10   3       53.26       64.16      5.73 o 
   8  10   3       73.16       92.49      7.59 o 
   9  10   3        0.09        4.30      3.54 o 
  10  10   3       45.08       51.10      8.72 o 
  11  10   3        0.02        8.95     14.15 o 
   1  11   3      162.56      161.61     10.16 o 
   2  11   3      100.68      113.97      8.93 o 
   3  11   3      899.51      852.14     32.12 o 
   4  11   3      233.68      245.46     10.93 o 
   5  11   3      195.96      205.31     10.27 o 
   6  11   3        0.25        4.44      3.50 o 
   7  11   3      631.45      583.42     19.30 o 
   8  11   3       48.07       54.05      7.83 o 
   9  11   3       20.48       31.82      9.66 o 
  10  11   3       31.88       38.46     10.10 o 
   0  12   3      234.21      231.17     21.51 o 
   1  12   3       45.93       73.03      8.59 o 
   2  12   3      333.59      257.11     12.88 o 
   3  12   3       36.24       27.98      5.11 o 
   4  12   3        0.48        0.17      3.37 o 
   5  12   3       60.26       64.95      7.61 o 
   6  12   3      563.48      557.36     22.33 o 
   7  12   3        3.28       12.31      4.93 o 
   8  12   3       69.26       72.85      9.05 o 
   9  12   3       63.91       68.54     12.75 o 
   1  13   3       27.80       26.74      5.54 o 
   2  13   3      148.63      120.87     11.04 o 
   3  13   3        0.59        3.82      3.67 o 
   4  13   3       16.20       25.20      5.30 o 
   5  13   3       12.70       15.56      4.21 o 
   6  13   3       35.94       38.48      5.73 o 
   7  13   3       32.21       25.48      5.96 o 
   0  14   3       50.80       42.59      9.74 o 
   1  14   3       36.53       35.83      6.43 o 
   2  14   3        0.00        7.56      3.30 o 
   3  14   3        0.01       10.73      4.27 o 
   4  14   3        2.77        4.53      3.33 o 
   5  14   3       13.37       18.23      4.81 o 
   6  14   3       10.31       11.84      3.83 o 
   1  15   3        0.65        6.74      3.67 o 
   2  15   3       26.07       27.92      6.15 o 
   3  15   3       50.48       38.80      6.97 o 
   1   0   4        8.20        5.42      1.23 o 
   2   0   4    37275.63    37246.24   3948.77 o 
   3   0   4    40496.02    37543.06   2319.61 o 
   4   0   4     5307.80     4981.29     44.67 o 
   5   0   4     3253.80     2960.98     78.38 o 
   6   0   4       44.59       34.74      5.96 o 
   7   0   4      729.54      554.13     30.75 o 
   8   0   4      124.22      118.03     10.06 o 
   9   0   4       41.02       53.98      7.52 o 
  10   0   4      139.18      142.70     11.04 o 
  11   0   4       25.78       46.63     10.24 o 
  12   0   4       42.27       42.31     10.24 o 
  13   0   4       77.25       67.69     13.48 o 
  14   0   4        3.21        5.20      6.94 o 
   1   1   4     1121.08     1231.26     34.82 o 
   2   1   4      179.46      221.13      7.45 o 
   3   1   4    18220.92    18591.01    350.97 o 
   4   1   4      266.49      264.76      6.21 o 
   5   1   4      244.58      276.36     10.98 o 
   6   1   4     3971.30     3707.55     66.20 o 
   7   1   4      423.78      417.48     17.34 o 
   8   1   4       44.76       59.19      6.07 o 
   9   1   4      447.89      446.99     15.34 o 
  10   1   4       32.62       27.53      4.33 o 
  11   1   4       12.94       17.55      5.44 o 
  12   1   4       14.37       14.32      5.63 o 
  13   1   4        4.80        8.56      5.06 o 
  14   1   4        3.43        7.99      5.83 o 
   0   2   4    10129.53    10471.05    442.01 o 
   1   2   4      416.37      434.71     15.43 o 
   2   2   4     4109.27     4768.74    104.12 o 
   3   2   4     1833.67     1860.53     20.14 o 
   4   2   4      190.66      193.89      4.33 o 
   5   2   4     1283.96     1265.78     38.31 o 
   6   2   4      734.23      698.30     13.05 o 
   7   2   4     1355.11     1193.54     37.56 o 
   8   2   4       58.18       74.53      5.90 o 
   9   2   4      326.81      295.54     10.16 o 
  10   2   4        7.70        6.28      2.81 o 
  11   2   4       46.22       58.23      8.25 o 
  12   2   4       21.93       12.96      5.19 o 
  13   2   4        0.04        4.96      4.49 o 
  14   2   4        1.05        0.00      4.29 o 
   1   3   4      384.45      602.29     20.03 o 
   2   3   4     3199.36     3403.94     82.80 o 
   3   3   4      526.96      585.63     10.28 o 
   4   3   4       45.46       47.69      2.83 o 
   5   3   4     1485.72     1486.74     32.45 o 
   6   3   4     1690.37     1673.72     44.17 o 
   7   3   4        0.08        0.00      1.79 o 
   8   3   4      155.73      143.85      7.16 o 
   9   3   4        0.89        3.24      2.51 o 
  10   3   4       58.57       53.43      5.46 o 
  11   3   4       51.21       53.69      7.67 o 
  12   3   4        0.04        3.83      4.25 o 
  13   3   4        0.21        9.72      4.58 o 
  14   3   4       53.53       51.18      8.36 o 
   0   4   4     1858.89     2371.86    129.81 o 
   1   4   4     3733.27     3775.45    126.81 o 
   2   4   4        8.19        8.12      1.14 o 
   3   4   4     2719.98     2934.45     53.67 o 
   4   4   4        0.31        1.06      1.20 o 
   5   4   4       86.61       83.80      3.89 o 
   6   4   4      438.64      381.53     15.72 o 
   7   4   4        0.27        2.20      1.93 o 
   8   4   4       27.47       21.13      3.81 o 
   9   4   4       26.11       32.89      4.71 o 
  10   4   4       33.07       41.04      5.79 o 
  11   4   4       61.35       52.08      7.34 o 
  12   4   4       11.87       10.41      5.00 o 
  13   4   4       12.80       11.29      5.17 o 
   1   5   4      119.76      173.23     10.42 o 
   2   5   4       17.81       14.18      1.47 o 
   3   5   4     1104.86     1014.54     22.59 o 
   4   5   4      178.66      164.41      4.69 o 
   5   5   4     1875.47     1937.74     53.14 o 
   6   5   4      922.18      882.61     23.49 o 
   7   5   4      120.17      115.13      5.73 o 
   8   5   4      233.43      220.45     10.87 o 
   9   5   4       59.91       77.77      6.74 o 
  10   5   4       16.86       20.92      5.00 o 
  11   5   4       82.56       93.88      9.63 o 
  12   5   4       10.71       11.63      4.51 o 
  13   5   4       17.56       16.12      5.21 o 
   0   6   4    14840.33    16620.95   1423.34 o 
   1   6   4     6632.83     6790.45    248.12 o 
   2   6   4      753.57      687.10     22.07 o 
   3   6   4       91.16       71.54      3.63 o 
   4   6   4      183.33      196.43      6.13 o 
   5   6   4      425.85      412.73     11.79 o 
   6   6   4     1787.42     1829.29     37.41 o 
   7   6   4      299.78      282.07     10.67 o 
   8   6   4      126.08      123.48      6.68 o 
   9   6   4      333.53      322.24     11.31 o 
  10   6   4       24.12       20.53      5.58 o 
  11   6   4       58.16       51.07      8.70 o 
  12   6   4       72.48       62.68      9.57 o 
  13   6   4       57.55       66.95      9.99 o 
   1   7   4      408.80      509.28     20.53 o 
   2   7   4     3086.80     3016.06     83.16 o 
   3   7   4     4109.80     4656.42    152.36 o 
   4   7   4       84.93      103.00      4.58 o 
   5   7   4        2.74        2.30      1.73 o 
   6   7   4      256.68      215.13      6.53 o 
   7   7   4      172.84      175.78     11.56 o 
   8   7   4        6.45       11.46      3.44 o 
   9   7   4      277.15      258.76     10.66 o 
  10   7   4      189.41      191.49      9.98 o 
  11   7   4       57.01       61.40      8.08 o 
  12   7   4        3.88        5.49      3.78 o 
   0   8   4     2931.43     3339.28    285.76 o 
   1   8   4       14.12       23.63      2.86 o 
   2   8   4        1.36        4.39      1.66 o 
   3   8   4      189.75      181.04      6.22 o 
   4   8   4      219.14      198.13      6.09 o 
   5   8   4       60.28       79.48      4.91 o 
   6   8   4      110.28      113.65      5.37 o 
   7   8   4       49.82       51.67      4.91 o 
   8   8   4       68.74       76.12      5.87 o 
   9   8   4        2.35        6.74      3.13 o 
  10   8   4        0.01        8.35      4.11 o 
  11   8   4       23.26       36.58      7.39 o 
  12   8   4        1.05       13.19      4.96 o 
   1   9   4       14.86       16.26      3.12 o 
   2   9   4      500.29      500.14     24.29 o 
   3   9   4      223.28      217.95      8.38 o 
   4   9   4       69.05       89.08      7.50 o 
   5   9   4      231.11      266.14      9.71 o 
   6   9   4      314.03      312.75      9.31 o 
   7   9   4        0.53        3.37      2.88 o 
   8   9   4       44.69       49.41      5.13 o 
   9   9   4        4.73       12.62      3.69 o 
  10   9   4       37.26       43.76      6.47 o 
  11   9   4       15.18       20.92      5.83 o 
   0  10   4     1404.85     1257.19     35.11 o 
   1  10   4     1167.65     1004.55     22.30 o 
   2  10   4      259.18      236.35     10.00 o 
   3  10   4        5.98        4.52      2.69 o 
   4  10   4      170.64      172.63      9.07 o 
   5  10   4      292.35      276.30     11.00 o 
   6  10   4       21.22       26.23      4.22 o 
   7  10   4       22.92       43.03      5.84 o 
   8  10   4       69.32       90.27     10.54 o 
   9  10   4       59.07       76.96     10.26 o 
  10  10   4        1.00        7.00      4.88 o 
   1  11   4      109.97      111.94      9.75 o 
   2  11   4      390.24      380.52     13.09 o 
   3  11   4      975.96      920.64     27.33 o 
   4  11   4     1038.37      923.78     23.64 o 
   5  11   4      142.43      144.31      9.58 o 
   6  11   4      259.38      231.96     10.94 o 
   7  11   4        0.56        4.06      4.14 o 
   8  11   4       97.58      100.91     10.52 o 
   9  11   4       87.43       98.77     12.00 o 
  10  11   4      181.49      197.67     20.80 o 
   0  12   4      146.16      124.97     15.48 o 
   1  12   4        4.54        1.44      3.21 o 
   2  12   4        2.70        4.29      3.93 o 
   3  12   4       49.91       44.78      6.49 o 
   4  12   4       46.94       54.70      6.88 o 
   5  12   4       62.05       78.46      8.29 o 
   6  12   4      171.02      164.93     10.62 o 
   7  12   4       23.81       27.41      6.22 o 
   8  12   4        5.83        9.26      4.75 o 
   9  12   4        7.09        8.53      5.20 o 
   1  13   4      215.46      184.79     11.21 o 
   2  13   4       21.50       20.36      4.80 o 
   3  13   4      145.66      134.70     11.76 o 
   4  13   4       16.73       16.92      4.37 o 
   5  13   4       27.27       25.26      5.09 o 
   6  13   4       15.50       23.94      4.90 o 
   7  13   4       17.25       18.52      5.51 o 
   0  14   4        1.93       13.21      5.46 o 
   1  14   4        4.64        3.42      3.37 o 
   2  14   4        1.50        4.49      3.27 o 
   3  14   4        0.32        5.73      3.94 o 
   4  14   4        0.10        6.58      3.52 o 
   5  14   4       61.18       70.25      7.90 o 
   6  14   4        1.04        6.70      3.60 o 
   1  15   4        4.56       13.06      4.28 o 
   2  15   4       45.99       41.97      7.13 o 
   3  15   4        6.09        6.48      4.25 o 
   1   1   5     2279.13     2714.43     73.70 o 
   2   1   5     2191.38     1947.80     55.46 o 
   3   1   5      326.16      298.99     14.63 o 
   4   1   5     4456.97     4926.14     85.93 o 
   5   1   5      787.07      746.72     13.90 o 
   6   1   5     3836.33     3817.14     33.46 o 
   7   1   5     2624.11     2542.58     54.92 o 
   8   1   5      300.72      298.92     11.45 o 
   9   1   5      100.58       93.73      7.80 o 
  10   1   5      225.30      200.81      9.22 o 
  11   1   5       11.69       12.20      4.75 o 
  12   1   5        0.82        3.32      4.57 o 
  13   1   5        0.58        7.85      4.65 o 
  14   1   5        1.72        2.66      5.20 o 
   0   2   5    20466.12    23150.11    900.16 o 
   1   2   5      416.68      445.70     13.66 o 
   2   2   5     2075.13     2052.56     43.54 o 
   3   2   5        0.72        1.38      0.88 o 
   4   2   5      148.46      142.93      3.78 o 
   5   2   5      541.26      557.52      9.54 o 
   6   2   5     7659.58     7433.04    145.83 o 
   7   2   5      304.24      279.14     10.18 o 
   8   2   5       17.31       25.64      4.60 o 
   9   2   5      493.34      443.82     13.87 o 
  10   2   5      109.88      105.75      7.66 o 
  11   2   5        1.30        3.33      4.43 o 
  12   2   5        0.96        2.97      4.20 o 
  13   2   5        8.71       12.85      4.96 o 
  14   2   5        0.59        9.76      4.75 o 
   1   3   5      785.13      816.73     27.02 o 
   2   3   5     1914.86     2066.81     65.77 o 
   3   3   5      183.24      182.71      5.52 o 
   4   3   5      100.92       96.01      3.50 o 
   5   3   5      406.48      404.46      9.19 o 
   6   3   5      425.04      396.24     10.26 o 
   7   3   5        4.53       11.62      4.23 o 
   8   3   5       39.25       44.33      5.19 o 
   9   3   5       41.95       29.62      4.66 o 
  10   3   5       55.46       69.68      6.81 o 
  11   3   5        0.55        8.17      4.35 o 
  12   3   5      100.43       84.81     11.11 o 
  13   3   5       40.01       42.87      7.31 o 
   0   4   5       11.97       23.06      2.94 o 
   1   4   5      179.27      221.88     10.85 o 
   2   4   5        1.41        1.28      0.74 o 
   3   4   5     1176.61     1256.44     48.00 o 
   4   4   5      573.19      651.11     11.87 o 
   5   4   5      346.91      314.97      7.61 o 
   6   4   5      112.77      106.59      4.61 o 
   7   4   5      386.30      331.17     12.83 o 
   8   4   5      108.44       93.68      6.86 o 
   9   4   5      148.14      136.13      7.93 o 
  10   4   5       73.13       62.06      6.62 o 
  11   4   5        7.41        8.55      4.49 o 
  12   4   5       14.17       17.55      5.01 o 
  13   4   5       62.33       55.11      7.98 o 
   1   5   5      183.30      273.06     12.14 o 
   2   5   5    10705.25    12001.46    367.14 o 
   3   5   5     2092.02     2301.25     62.04 o 
   4   5   5      511.86      508.58      9.99 o 
   5   5   5        6.30        8.71      1.95 o 
   6   5   5     1654.92     1632.54     40.57 o 
   7   5   5       49.96       48.20      4.47 o 
   8   5   5       24.10       29.68      4.46 o 
   9   5   5      142.39      163.86      8.52 o 
  10   5   5       96.23      123.77      8.77 o 
  11   5   5      103.38       93.38      9.53 o 
  12   5   5        0.02        8.50      4.15 o 
  13   5   5        4.43        8.26      4.22 o 
   0   6   5     1120.47     1317.76    121.49 o 
   1   6   5       46.04       78.05      4.25 o 
   2   6   5     1687.47     1820.87     65.00 o 
   3   6   5       19.51       18.87      2.05 o 
   4   6   5      695.62      697.46     18.88 o 
   5   6   5        5.56       11.15      2.16 o 
   6   6   5      242.34      227.55      6.40 o 
   7   6   5       32.02       31.20      3.74 o 
   8   6   5       19.68       17.07      3.46 o 
   9   6   5      107.23      108.65      7.40 o 
  10   6   5        0.07        1.45      3.34 o 
  11   6   5       52.81       57.13      8.03 o 
  12   6   5       13.92       16.03      5.79 o 
  13   6   5       32.83       32.90      7.63 o 
   1   7   5      251.49      242.98      8.83 o 
   2   7   5      221.26      256.45      9.02 o 
   3   7   5     2284.90     2346.88     70.52 o 
   4   7   5       48.47       40.75      3.43 o 
   5   7   5       91.75       95.57      4.91 o 
   6   7   5      586.86      587.60     17.66 o 
   7   7   5      528.59      524.24     12.50 o 
   8   7   5      132.20      128.59      9.10 o 
   9   7   5       49.56       62.82      6.90 o 
  10   7   5      255.86      259.90     13.02 o 
  11   7   5       86.78       75.31      8.06 o 
  12   7   5       23.27       21.83      5.27 o 
   0   8   5       19.77       50.64      6.18 o 
   1   8   5     3457.17     3533.37    142.54 o 
   2   8   5       97.53      114.91      4.88 o 
   3   8   5       95.64       87.21      5.00 o 
   4   8   5       15.57       16.02      2.88 o 
   5   8   5     1479.68     1384.31     48.12 o 
   6   8   5       77.72       84.74      5.30 o 
   7   8   5       89.55       93.92      6.25 o 
   8   8   5      719.73      675.89     33.63 o 
   9   8   5      192.18      208.64     11.41 o 
  10   8   5       27.62       37.49      6.68 o 
  11   8   5        4.06        9.96      4.46 o 
  12   8   5        8.54       16.11      5.38 o 
   1   9   5       76.92       75.00      6.15 o 
   2   9   5      168.11      166.66      6.58 o 
   3   9   5      433.47      463.42     23.10 o 
   4   9   5       67.27       87.66      5.74 o 
   5   9   5       27.08       37.25      4.72 o 
   6   9   5      126.00      120.35      7.43 o 
   7   9   5      513.92      514.98     30.51 o 
   8   9   5        1.53        2.13      3.53 o 
   9   9   5       19.04       27.18      5.61 o 
  10   9   5       21.69       36.57      6.52 o 
  11   9   5        0.60        3.07      3.81 o 
   0  10   5      766.20      599.81     28.58 o 
   1  10   5     1222.32     1078.51     23.17 o 
   2  10   5     1239.09     1223.27     43.03 o 
   3  10   5      506.42      434.00     13.45 o 
   4  10   5      176.94      185.12      8.26 o 
   5  10   5       95.55      118.93      7.78 o 
   6  10   5        6.05        8.04      3.05 o 
   7  10   5       32.20       47.71      6.58 o 
   8  10   5      131.40      153.28     11.28 o 
   9  10   5       29.94       29.33      5.71 o 
  10  10   5        4.83        9.23      5.22 o 
   1  11   5      142.20      118.19     10.13 o 
   2  11   5       39.94       39.83      5.78 o 
   3  11   5      809.21      776.00     18.77 o 
   4  11   5       48.83       65.92      7.37 o 
   5  11   5       27.64       33.49      5.59 o 
   6  11   5        0.35        6.55      3.68 o 
   7  11   5       57.15       61.35      8.13 o 
   8  11   5        6.05       11.21      6.66 o 
   9  11   5        3.09        4.50      4.60 o 
   0  12   5      367.82      316.57     20.18 o 
   1  12   5      819.75      674.64     20.41 o 
   2  12   5       35.17       35.05      6.16 o 
   3  12   5      279.15      261.22     11.79 o 
   4  12   5        7.22       16.12      4.21 o 
   5  12   5      115.37      100.37      9.03 o 
   6  12   5       19.94       25.67      5.28 o 
   7  12   5        0.22        6.17      4.17 o 
   8  12   5       45.44       39.00      8.27 o 
   1  13   5       53.43       59.16      8.26 o 
   2  13   5       38.65       33.02      6.17 o 
   3  13   5       61.60       46.52      7.32 o 
   4  13   5        0.91        4.06      3.15 o 
   5  13   5       17.43       20.86      4.79 o 
   6  13   5       28.16       29.30      7.04 o 
   7  13   5        0.19        6.78      4.33 o 
   0  14   5        2.25       22.97      7.76 o 
   1  14   5        0.94       10.64      3.93 o 
   2  14   5       46.05       49.08      7.47 o 
   3  14   5        0.20        5.45      3.17 o 
   4  14   5       28.95       30.94      5.33 o 
   5  14   5        4.48        9.92      4.49 o 
   1  15   5        0.07        3.93      3.46 o 
   2  15   5        1.24        0.49      3.31 o 
   3  15   5       42.63       48.90      7.38 o 
   0   0   6    19154.88    22063.16   1648.35 o 
   1   0   6       93.98      155.18     29.26 o 
   2   0   6     1926.92     1610.03     71.97 o 
   3   0   6     4023.25     4635.11    234.75 o 
   4   0   6      664.53      605.54     60.48 o 
   5   0   6      689.01      613.14     18.55 o 
   6   0   6     4965.11     5232.94    142.33 o 
   7   0   6       13.56       12.37      6.35 o 
   8   0   6      809.58      751.78     24.43 o 
   9   0   6        1.39        1.48      3.75 o 
  10   0   6        0.12        0.34      4.42 o 
  11   0   6       18.99       18.16      8.25 o 
  12   0   6       14.90        7.53      7.76 o 
  13   0   6       35.79       20.40      8.46 o 
  14   0   6        4.12        8.57      8.05 o 
   1   1   6      401.63      458.54     11.67 o 
   2   1   6    11298.84    11423.08    343.06 o 
   3   1   6      247.23      268.59      8.89 o 
   4   1   6     7355.05     8130.76    204.03 o 
   5   1   6      808.04      651.22     13.64 o 
   6   1   6     1409.45     1437.16     22.33 o 
   7   1   6       87.21       76.24      6.76 o 
   8   1   6      921.20      873.40     20.88 o 
   9   1   6      244.55      241.47     10.76 o 
  10   1   6       20.14       16.51      4.02 o 
  11   1   6       63.55       73.47      8.53 o 
  12   1   6        0.39        3.02      4.16 o 
  13   1   6       17.07       20.97      5.68 o 
  14   1   6        1.88        3.80      4.92 o 
   0   2   6     3786.93     4172.66    167.48 o 
   1   2   6     8367.18     9016.34    231.15 o 
   2   2   6       54.59       78.37      2.73 o 
   3   2   6     1488.36     1434.73     37.24 o 
   4   2   6      654.64      627.46     17.90 o 
   5   2   6      891.81      951.23     20.46 o 
   6   2   6     5283.53     5687.20     98.42 o 
   7   2   6      131.78      131.26      7.75 o 
   8   2   6      518.03      419.93     13.23 o 
   9   2   6      485.76      401.77     13.71 o 
  10   2   6      168.43      147.57      8.93 o 
  11   2   6      159.48      166.12     12.96 o 
  12   2   6       30.34       42.28      7.53 o 
  13   2   6       14.77       11.96      4.98 o 
   1   3   6     1155.61     1044.06     35.81 o 
   2   3   6        2.68        2.60      1.06 o 
   3   3   6     2432.09     2784.81     81.65 o 
   4   3   6      387.04      475.76     13.37 o 
   5   3   6       27.57       31.89      2.54 o 
   6   3   6      216.07      243.07      7.44 o 
   7   3   6      252.47      251.77     10.09 o 
   8   3   6       80.76       84.50      7.35 o 
   9   3   6      942.81      855.07     27.78 o 
  10   3   6      104.27       96.03      7.99 o 
  11   3   6       28.07       36.63      6.68 o 
  12   3   6       32.25       35.05      6.52 o 
  13   3   6        8.38       11.68      5.25 o 
   0   4   6      806.59      954.09     42.03 o 
   1   4   6     1072.37     1113.51     38.61 o 
   2   4   6      383.56      372.79     11.44 o 
   3   4   6     1727.39     1860.93     55.70 o 
   4   4   6       93.17      119.24      4.33 o 
   5   4   6       38.01       34.07      3.00 o 
   6   4   6       15.07       25.04      3.46 o 
   7   4   6       12.21       14.33      4.61 o 
   8   4   6       12.90       15.56      3.63 o 
   9   4   6       27.08       33.50      5.12 o 
  10   4   6        2.17        1.50      3.41 o 
  11   4   6      118.15      122.16     10.64 o 
  12   4   6       17.12       25.34      6.09 o 
  13   4   6       68.40       65.75      9.07 o 
   1   5   6       75.05       87.37      3.51 o 
   2   5   6       29.56       29.72      2.23 o 
   3   5   6      109.08      177.04      6.31 o 
   4   5   6        2.17        4.77      1.89 o 
   5   5   6        6.83        4.51      1.90 o 
   6   5   6       12.72        9.48      2.29 o 
   7   5   6       32.70       28.77      3.97 o 
   8   5   6      159.75      156.48      8.23 o 
   9   5   6      147.63      141.10      8.84 o 
  10   5   6       16.95       13.59      4.25 o 
  11   5   6      110.44      116.48     10.42 o 
  12   5   6        0.16        4.42      3.74 o 
  13   5   6       38.28       37.57      7.35 o 
   0   6   6      233.86      342.87     27.74 o 
   1   6   6     2571.71     2831.41    117.23 o 
   2   6   6        8.91        6.00      1.38 o 
   3   6   6      862.70      953.00     37.12 o 
   4   6   6      434.74      399.09     14.44 o 
   5   6   6      419.70      428.64     12.84 o 
   6   6   6       82.69       88.56      4.62 o 
   7   6   6       85.64       99.72      5.61 o 
   8   6   6      189.97      196.04      8.15 o 
   9   6   6        3.18        2.70      3.56 o 
  10   6   6      205.50      217.71     11.00 o 
  11   6   6       29.31       46.33      8.35 o 
  12   6   6        0.56        9.54      4.82 o 
   1   7   6      124.53      139.11      6.64 o 
   2   7   6        5.71       18.87      2.97 o 
   3   7   6      283.67      305.25      9.17 o 
   4   7   6       33.54       35.55      3.23 o 
   5   7   6      321.44      281.50     10.43 o 
   6   7   6        0.10        2.43      1.96 o 
   7   7   6      386.63      387.64     14.30 o 
   8   7   6       60.19       54.29      6.35 o 
   9   7   6       13.65       33.51      5.34 o 
  10   7   6        9.36       15.31      4.82 o 
  11   7   6        0.96        2.72      3.69 o 
  12   7   6       15.83       22.43      5.45 o 
   0   8   6      995.34     1108.37     58.73 o 
   1   8   6       50.68       49.01      4.21 o 
   2   8   6       68.98      106.31      5.07 o 
   3   8   6      708.63      677.54     28.22 o 
   4   8   6       85.21       92.78      5.41 o 
   5   8   6     1180.52     1079.63     20.64 o 
   6   8   6      817.86      798.70     21.36 o 
   7   8   6      488.50      471.13     17.39 o 
   8   8   6        8.98       19.36      4.27 o 
   9   8   6       48.24       61.79      7.11 o 
  10   8   6        0.08        5.18      3.16 o 
  11   8   6        0.13        1.89      6.57 o 
  12   8   6        0.05        5.48      4.74 o 
   1   9   6     1082.53     1073.65     42.05 o 
   2   9   6      737.04      731.89     30.83 o 
   3   9   6       15.12       15.08      3.47 o 
   4   9   6       48.22       59.10      5.87 o 
   5   9   6      574.44      605.72     19.32 o 
   6   9   6      170.24      198.96      9.00 o 
   7   9   6       52.86       74.32      7.72 o 
   8   9   6       24.46       40.18      6.41 o 
   9   9   6       30.97       36.54      6.64 o 
  10   9   6        0.16        6.91      4.38 o 
  11   9   6       33.41       52.26     14.02 o 
   0  10   6      314.33      294.33     18.02 o 
   1  10   6     1124.90     1001.82     32.79 o 
   2  10   6      115.00      107.13      8.35 o 
   3  10   6      401.24      415.95     18.73 o 
   4  10   6        0.00        1.38      2.61 o 
   5  10   6       60.21       69.53      6.29 o 
   6  10   6       50.83       49.55      7.24 o 
   7  10   6        8.55        9.76      4.61 o 
   8  10   6       18.45       18.91      5.06 o 
   9  10   6       10.94       17.19      5.42 o 
  10  10   6       12.36       24.71     13.99 o 
   1  11   6      362.52      320.94     13.89 o 
   2  11   6       76.40       66.57      7.10 o 
   3  11   6      109.76       99.76      8.68 o 
   4  11   6      308.93      277.93     11.58 o 
   5  11   6       40.43       55.98      7.00 o 
   6  11   6        4.67        8.35      4.30 o 
   7  11   6       29.12       25.81      6.13 o 
   8  11   6       17.38       32.68      7.19 o 
   9  11   6       27.38       38.10      7.53 o 
   0  12   6      232.04      207.28     20.35 o 
   1  12   6      101.51       99.32     11.50 o 
   2  12   6      104.71       98.26      9.82 o 
   3  12   6        3.35        2.12      3.36 o 
   4  12   6       12.03       13.69      4.01 o 
   5  12   6        1.73        1.20      3.19 o 
   6  12   6        0.01        4.06      3.87 o 
   7  12   6        0.15        3.85      3.98 o 
   8  12   6        2.53        3.00      5.82 o 
   1  13   6        5.84        1.09      3.51 o 
   2  13   6      127.26      106.17     10.55 o 
   3  13   6       15.18       22.10      4.93 o 
   4  13   6      100.15      109.50      9.57 o 
   5  13   6       30.15       31.98      5.34 o 
   6  13   6       21.00       24.90      5.76 o 
   7  13   6        5.26       11.12      4.92 o 
   0  14   6        1.50        1.11      4.85 o 
   1  14   6       50.48       52.51      7.48 o 
   2  14   6       24.82       22.77      5.38 o 
   3  14   6        2.21        7.31      4.17 o 
   4  14   6        5.39        7.97      3.72 o 
   5  14   6        3.08       12.50      3.91 o 
   1  15   6        0.93        3.20      5.13 o 
   2  15   6       22.34       28.79      8.17 o 
   1   1   7      825.93      679.68     15.57 o 
   2   1   7      440.13      319.68      9.09 o 
   3   1   7     4534.75     4697.63    162.42 o 
   4   1   7      845.95      879.10     34.39 o 
   5   1   7        1.68        7.38      6.33 o 
   6   1   7     1145.47     1246.20     41.05 o 
   7   1   7       66.53       55.35      6.11 o 
   8   1   7      226.76      215.05     10.08 o 
   9   1   7       69.81       62.01      7.19 o 
  10   1   7      260.34      233.58     11.73 o 
  11   1   7      123.02      124.32      9.34 o 
  12   1   7        2.13        7.60      4.74 o 
  13   1   7       25.02       28.82      6.34 o 
   0   2   7     9149.85    10579.81    366.81 o 
   1   2   7     1945.05     2383.50     50.99 o 
   3   2   7     1401.61     1376.00     41.54 o 
   4   2   7     1308.93     1309.72     41.45 o 
   5   2   7     1421.63     1565.18     41.56 o 
   6   2   7     1893.58     1919.47     40.30 o 
   7   2   7      954.27      908.04     25.34 o 
   8   2   7      433.44      436.00     13.86 o 
   9   2   7       85.97       84.49      8.10 o 
  10   2   7      132.25      125.90     10.08 o 
  11   2   7       70.30       69.52      7.33 o 
  12   2   7       10.98        3.93      4.20 o 
  13   2   7        2.68        8.46      4.90 o 
   1   3   7     1038.80     1144.40     31.51 o 
   2   3   7      236.78      198.45      5.39 o 
   3   3   7     3639.83     3832.02    112.90 o 
   4   3   7        1.03        0.00      1.29 o 
   5   3   7      328.36      318.29      8.11 o 
   6   3   7      507.45      484.81     17.86 o 
   7   3   7       25.61       32.67      5.28 o 
   8   3   7        1.40        1.00      3.13 o 
   9   3   7      654.22      606.29     19.50 o 
  10   3   7      157.46      136.27      9.38 o 
  11   3   7      152.18      148.11     10.14 o 
  12   3   7        6.80        5.73      4.59 o 
  13   3   7       11.51       17.67      5.08 o 
   0   4   7     3864.75     4860.74    193.66 o 
   1   4   7       11.30        7.50      1.52 o 
   2   4   7       53.72       68.99      2.74 o 
   3   4   7        0.17        1.83      1.36 o 
   4   4   7      265.23      222.29      5.94 o 
   5   4   7      168.80      181.78      6.74 o 
   6   4   7        8.52       12.55      2.66 o 
   7   4   7       15.20       13.38      3.51 o 
   8   4   7        1.34        3.61      3.14 o 
   9   4   7      114.38      122.71      9.76 o 
  10   4   7      187.26      201.29      9.92 o 
  11   4   7       11.72        7.10      4.14 o 
  12   4   7       35.80       34.40      7.64 o 
  13   4   7       49.65       49.67      8.09 o 
   1   5   7      825.30      907.35     27.71 o 
   2   5   7      795.58      887.07     28.92 o 
   3   5   7     5948.74     6820.36    200.01 o 
   4   5   7      333.81      409.58     12.76 o 
   5   5   7       23.33       19.32      2.70 o 
   6   5   7        1.69        4.01      2.20 o 
   7   5   7       13.78       15.96      3.59 o 
   8   5   7      103.21       96.21      6.83 o 
   9   5   7        2.47        6.83      3.28 o 
  10   5   7      121.22      100.57      8.38 o 
  11   5   7        2.19        5.02      4.58 o 
  12   5   7       25.50       26.34      6.97 o 
  13   5   7        0.06        1.58      7.04 o 
   0   6   7       58.85       54.73      6.09 o 
   1   6   7     1343.19     1254.62     44.36 o 
   2   6   7      265.55      291.21     11.16 o 
   3   6   7        6.44        4.33      1.53 o 
   4   6   7      910.91      877.89     29.86 o 
   5   6   7        8.43       11.65      2.44 o 
   6   6   7        4.66        9.96      2.57 o 
   7   6   7      107.29      109.40      8.56 o 
   8   6   7        0.00        2.80      2.73 o 
   9   6   7       52.02       47.65      6.25 o 
  10   6   7       26.39       29.84      5.73 o 
  11   6   7      102.50       99.60     10.56 o 
  12   6   7       45.72       51.66      8.96 o 
   1   7   7     1579.05     1520.10     60.87 o 
   2   7   7      980.56     1014.56     36.57 o 
   3   7   7      909.79      902.84     28.21 o 
   4   7   7        0.07        6.52      1.91 o 
   5   7   7       62.58       51.69      3.94 o 
   6   7   7       64.40       67.78      5.08 o 
   7   7   7     1390.65     1256.85     53.45 o 
   8   7   7      126.44      141.10      9.04 o 
   9   7   7      258.91      260.47     11.44 o 
  10   7   7       24.94       38.72      6.15 o 
  11   7   7       34.48       39.86      6.78 o 
  12   7   7        4.56       11.48      4.31 o 
   0   8   7      398.12      420.72     30.30 o 
   1   8   7       58.17       68.01      4.80 o 
   2   8   7      728.55      714.85     23.12 o 
   3   8   7       69.70       84.44      6.07 o 
   4   8   7      386.98      363.66     12.36 o 
   5   8   7      640.50      551.05     15.81 o 
   6   8   7        0.90        1.34      2.82 o 
   7   8   7        1.44        8.04      3.45 o 
   8   8   7        9.65       20.40      5.45 o 
   9   8   7       98.09       91.94      8.47 o 
  10   8   7        0.14        4.17      3.40 o 
  11   8   7        1.31        2.21      3.55 o 
   1   9   7     1053.24     1030.66     46.52 o 
   2   9   7        4.41       10.76      2.83 o 
   3   9   7      160.96      166.74      7.81 o 
   4   9   7       16.95       19.75      3.90 o 
   5   9   7       52.98       50.64      5.45 o 
   6   9   7       13.80       14.94      4.41 o 
   7   9   7       53.30       68.01      8.48 o 
   8   9   7        1.58        6.38      4.34 o 
   9   9   7      177.73      176.49     11.36 o 
  10   9   7       27.40       38.74      6.73 o 
  11   9   7        1.57        1.88      4.88 o 
   0  10   7      367.75      294.83     18.05 o 
   1  10   7     1053.50      846.57     21.02 o 
   2  10   7       26.58       32.91      4.70 o 
   3  10   7      350.90      346.36     12.08 o 
   4  10   7        1.40        3.89      2.81 o 
   5  10   7      172.04      166.58      8.57 o 
   6  10   7       73.52       79.57      7.85 o 
   7  10   7       14.26       14.86      4.34 o 
   8  10   7        8.79       17.60      4.74 o 
   9  10   7       68.84       68.10      8.61 o 
  10  10   7       11.91       23.86      6.21 o 
   1  11   7      295.27      245.53     12.33 o 
   2  11   7        1.51        1.40      3.18 o 
   3  11   7        3.43        6.42      3.34 o 
   4  11   7       18.32       13.99      4.01 o 
   5  11   7       11.53       19.09      4.51 o 
   6  11   7      145.11      157.89     12.29 o 
   7  11   7       35.91       34.13      6.62 o 
   8  11   7        0.09        6.37      4.83 o 
   9  11   7        5.03        3.08      6.96 o 
   0  12   7      344.62      268.90     19.08 o 
   1  12   7      199.54      191.19     12.53 o 
   2  12   7       54.68       51.56      7.38 o 
   3  12   7       34.34       46.48      6.40 o 
   4  12   7       25.00       28.86      5.15 o 
   5  12   7        1.56        7.40      3.47 o 
   6  12   7        0.56        0.00      3.76 o 
   7  12   7        0.34        8.86      4.32 o 
   8  12   7        4.50       13.58      5.63 o 
   1  13   7        9.25        9.23      3.95 o 
   2  13   7      120.12      117.90     10.98 o 
   3  13   7       10.14       12.32      3.99 o 
   4  13   7       69.27       63.81      7.49 o 
   5  13   7       11.22        8.32      3.50 o 
   6  13   7        3.13        1.48      3.92 o 
   7  13   7       11.64       23.91      5.96 o 
   0  14   7        0.02        8.22      5.63 o 
   1  14   7       48.86       38.05      6.31 o 
   2  14   7       55.14       57.34      7.81 o 
   3  14   7        0.09        3.49      4.33 o 
   4  14   7       16.08       24.92      4.82 o 
   5  14   7        1.47        4.91      3.22 o 
   1  15   7        0.04        0.00      3.09 o 
   0   0   8     1605.70     1864.60    124.22 o 
   1   0   8     8689.45     8706.47    385.54 o 
   2   0   8      710.77      592.32     18.90 o 
   3   0   8      271.06      513.66     35.19 o 
   4   0   8     1671.46     1749.63     77.66 o 
   5   0   8     5508.87     5993.97    497.73 o 
   6   0   8     2107.49     1914.73    129.92 o 
   7   0   8       96.43      115.16     19.05 o 
   8   0   8      502.44      471.43     44.75 o 
   9   0   8       12.47       24.64      7.83 o 
  10   0   8      259.11      305.84     19.28 o 
  11   0   8        2.93        7.49     10.25 o 
  12   0   8       34.73       26.07      9.66 o 
  13   0   8        0.59        3.11      6.87 o 
   1   1   8      220.82      239.65      7.61 o 
   2   1   8     2834.50     3040.05     67.68 o 
   3   1   8      199.20      185.77      6.64 o 
   4   1   8     2054.95     2141.27     89.84 o 
   5   1   8       43.59       46.19      2.87 o 
   6   1   8      331.11      304.54     12.83 o 
   7   1   8      366.75      385.44     12.69 o 
   8   1   8     1000.35      878.62     38.30 o 
   9   1   8      562.63      471.44     23.84 o 
  10   1   8       94.81      109.19      9.79 o 
  11   1   8       21.34       18.82      5.94 o 
  12   1   8        0.01        3.79      4.90 o 
  13   1   8        0.65        1.97      4.05 o 
   0   2   8     2735.95     3169.65    110.87 o 
   1   2   8     5144.12     5940.70    122.98 o 
   2   2   8        0.29        8.16      1.68 o 
   3   2   8      735.81      869.09     28.02 o 
   4   2   8       16.53        6.99      1.53 o 
   5   2   8     1551.30     1534.14     47.79 o 
   6   2   8       83.68       85.76      7.12 o 
   7   2   8      448.14      420.95     15.08 o 
   8   2   8       40.04       49.34      6.32 o 
   9   2   8        5.44       10.36      4.72 o 
  10   2   8      191.86      164.81     10.76 o 
  11   2   8      109.62      101.23      8.80 o 
  12   2   8       65.45       65.27     11.22 o 
  13   2   8       41.00       36.78      9.92 o 
   1   3   8     2457.62     2688.61     66.66 o 
   2   3   8     1886.70     2068.09     64.11 o 
   3   3   8      398.38      419.54     11.73 o 
   4   3   8       18.99       30.22      2.69 o 
   5   3   8      204.18      194.99      5.30 o 
   6   3   8        1.84        3.39      2.70 o 
   7   3   8       25.17       28.77      4.94 o 
   8   3   8       12.52       13.19      4.22 o 
   9   3   8      263.65      246.31     11.79 o 
  10   3   8      202.45      197.46     11.44 o 
  11   3   8      117.01      121.49      9.66 o 
  12   3   8        6.58       19.22      6.44 o 
  13   3   8      101.95      110.03     11.62 o 
   0   4   8     7682.02     9021.26    339.31 o 
   1   4   8     4631.73     5485.74    178.79 o 
   2   4   8       14.23       16.24      1.57 o 
   3   4   8       53.88       58.48      3.43 o 
   4   4   8      178.80      181.25      7.62 o 
   5   4   8      367.30      368.98     11.18 o 
   6   4   8        6.48        2.40      2.12 o 
   7   4   8       95.85      103.20     10.26 o 
   8   4   8      409.98      405.20     17.09 o 
   9   4   8       43.93       52.81      7.33 o 
  10   4   8      185.52      167.75     10.40 o 
  11   4   8       57.22       69.85      7.77 o 
  12   4   8       61.29       49.63      8.85 o 
  13   4   8      117.92      124.97     15.67 o 
   1   5   8      204.01      198.17      7.46 o 
   2   5   8      797.59      885.88     24.92 o 
   3   5   8     1813.04     1858.02     57.04 o 
   4   5   8      686.04      815.70     30.38 o 
   5   5   8        4.06        6.87      2.12 o 
   6   5   8      294.66      275.17     10.57 o 
   7   5   8        0.08        0.00      2.47 o 
   8   5   8       43.25       48.13      5.97 o 
   9   5   8        0.34        1.68      2.92 o 
  10   5   8        4.01        4.95      3.52 o 
  11   5   8        1.78        6.34      3.91 o 
  12   5   8       85.10       68.79     12.25 o 
   0   6   8     1856.60     2111.35    166.12 o 
   1   6   8      701.38      676.02     19.62 o 
   2   6   8       75.51       84.32      4.08 o 
   3   6   8      278.67      305.40     11.30 o 
   4   6   8      531.67      622.76     22.25 o 
   5   6   8      127.14      139.71      6.57 o 
   6   6   8        1.06        3.77      2.66 o 
   7   6   8       69.23       76.86      9.45 o 
   8   6   8      160.18      151.50      8.77 o 
   9   6   8       52.56       49.91      6.53 o 
  10   6   8       17.15       19.20      4.82 o 
  11   6   8        0.04        3.47      3.47 o 
  12   6   8        0.54        0.00      4.11 o 
   1   7   8        0.05        1.00      1.80 o 
   2   7   8     1279.17     1307.79     46.52 o 
   3   7   8       27.99       27.76      3.54 o 
   4   7   8      361.40      328.37     12.54 o 
   5   7   8      125.62      111.91      6.63 o 
   6   7   8       44.64       53.93      5.35 o 
   7   7   8     1025.51      934.96     49.44 o 
   8   7   8      492.88      520.03     30.80 o 
   9   7   8       17.89       13.14      3.97 o 
  10   7   8        5.23       14.54      4.10 o 
  11   7   8        4.23        7.74      3.78 o 
  12   7   8        3.87       10.45      7.47 o 
   0   8   8      309.09      299.88     38.16 o 
   1   8   8        3.57        2.13      2.14 o 
   2   8   8      769.04      838.56     35.23 o 
   3   8   8      216.26      206.81      7.89 o 
   4   8   8      620.67      601.12     16.98 o 
   5   8   8     1186.12     1213.14     34.60 o 
   6   8   8      421.71      407.86     13.18 o 
   7   8   8       15.40       21.37      4.39 o 
   8   8   8        1.31        3.26      3.50 o 
   9   8   8      196.21      183.25     10.21 o 
  10   8   8       19.11       27.69      6.02 o 
  11   8   8       18.46       24.17      5.56 o 
   1   9   8       97.06      102.10      7.49 o 
   2   9   8      214.63      214.06     15.50 o 
   3   9   8      683.72      644.12     24.71 o 
   4   9   8      281.59      238.86      9.14 o 
   5   9   8       88.73       91.95      6.99 o 
   6   9   8       51.37       47.39      6.32 o 
   7   9   8       66.35       72.76      8.61 o 
   8   9   8       67.35       82.90     11.71 o 
   9   9   8       75.09       89.37      9.96 o 
  10   9   8       17.20       16.48      4.99 o 
   0  10   8      167.58      165.00     14.96 o 
   1  10   8      701.95      660.60     27.75 o 
   2  10   8      228.60      219.90     15.08 o 
   3  10   8      536.85      510.06     22.78 o 
   4  10   8        1.53        0.72      3.46 o 
   5  10   8        3.89        9.94      3.31 o 
   6  10   8        2.79        6.56      3.66 o 
   7  10   8       18.46       15.16      4.93 o 
   8  10   8       43.92       59.83      8.19 o 
   9  10   8       10.34       21.71      4.77 o 
  10  10   8       13.90       28.89      5.83 o 
   1  11   8      660.37      599.25     18.84 o 
   2  11   8       90.80      106.42      9.01 o 
   3  11   8      271.28      241.81     10.90 o 
   4  11   8       34.93       24.51      5.19 o 
   5  11   8       99.24      114.27      8.83 o 
   6  11   8        0.90        4.92      4.13 o 
   7  11   8        0.07        0.10      3.64 o 
   8  11   8        7.33       16.65      4.90 o 
   9  11   8       25.51       30.52      6.27 o 
   0  12   8      143.75      121.06     15.66 o 
   1  12   8        2.98       10.80      4.04 o 
   2  12   8       95.94      104.20     10.19 o 
   3  12   8        4.75        7.20      3.44 o 
   4  12   8       74.64       80.88      8.38 o 
   5  12   8        0.02        4.91      3.33 o 
   6  12   8        0.53        6.00      3.82 o 
   7  12   8       17.19       10.64      5.53 o 
   8  12   8       46.63       76.28     11.42 o 
   1  13   8        0.93        4.69      3.72 o 
   2  13   8        1.56        5.54      3.51 o 
   3  13   8       84.99       72.07      8.45 o 
   4  13   8       56.71       70.85      7.89 o 
   5  13   8        2.70        2.11      3.77 o 
   6  13   8       25.26       32.83      7.04 o 
   0  14   8        0.72       10.38      6.24 o 
   1  14   8       17.92       17.94      5.42 o 
   2  14   8        3.35       16.64      4.37 o 
   3  14   8       11.60       26.30      5.67 o 
   4  14   8       75.52      116.97     10.57 o 
   1   1   9      383.54      371.98     12.24 o 
   2   1   9     6275.72     6241.97    161.70 o 
   3   1   9      436.12      510.19     19.06 o 
   4   1   9      600.68      695.46     19.68 o 
   5   1   9       13.40       28.16      2.63 o 
   6   1   9      149.41      156.89      8.40 o 
   7   1   9      404.71      406.98     13.41 o 
   8   1   9      449.42      415.41     39.50 o 
   9   1   9      733.01      684.02     19.03 o 
  10   1   9       11.39        8.91      5.10 o 
  11   1   9       16.19       29.67      6.91 o 
  12   1   9       10.86       17.25      6.97 o 
  13   1   9       11.16       13.47      5.34 o 
   0   2   9       16.23       24.40      2.97 o 
   1   2   9     1122.30     1390.71     23.60 o 
   2   2   9     1982.97     2061.80     49.47 o 
   3   2   9     2813.41     3504.75    117.48 o 
   4   2   9       45.62       28.32      2.53 o 
   5   2   9      674.17      650.41     27.24 o 
   6   2   9      314.83      273.78     10.75 o 
   7   2   9      408.14      377.64     20.50 o 
   8   2   9       13.79       15.10      5.06 o 
   9   2   9      422.59      404.82     15.07 o 
  10   2   9       72.20       51.02      7.91 o 
  11   2   9      186.94      193.36     12.39 o 
  12   2   9       82.47       76.45      9.77 o 
  13   2   9        5.95       19.40      5.42 o 
   1   3   9      317.87      270.48      6.60 o 
   2   3   9      358.43      365.62      8.85 o 
   3   3   9      174.49      124.75      5.37 o 
   4   3   9      746.11      712.32     24.84 o 
   5   3   9       23.13       34.60      3.51 o 
   6   3   9      246.17      219.06     12.47 o 
   7   3   9      167.67      161.66     13.38 o 
   8   3   9       15.85       19.26      5.03 o 
   9   3   9       64.23       73.49      8.35 o 
  10   3   9       48.08       57.72      8.32 o 
  11   3   9       94.10      100.18     10.60 o 
  12   3   9      284.10      272.75     21.32 o 
  13   3   9       28.52       28.68     10.64 o 
   0   4   9      951.15     1188.32     37.85 o 
   1   4   9     3305.62     3805.01    107.24 o 
   2   4   9      821.72      922.62     30.87 o 
   3   4   9      651.57      685.64     16.70 o 
   4   4   9     1087.22     1191.16     38.79 o 
   5   4   9     1169.09     1182.55     43.17 o 
   6   4   9        7.66        6.88      2.64 o 
   7   4   9       79.06       70.64      6.42 o 
   8   4   9      129.36      118.49     10.18 o 
   9   4   9       11.95       16.31      5.28 o 
  10   4   9       56.09       73.95      7.62 o 
  11   4   9        2.02        4.76      4.49 o 
  12   4   9        1.34        8.41      4.72 o 
  13   4   9       17.39       14.73      6.29 o 
   1   5   9        0.74        5.05      1.71 o 
   2   5   9      272.86      311.80      9.70 o 
   3   5   9      352.09      328.92      9.92 o 
   4   5   9      274.54      245.79      8.27 o 
   5   5   9      152.66      155.69      6.47 o 
   6   5   9        0.00        0.00      2.46 o 
   7   5   9        9.28        9.65      3.88 o 
   8   5   9       41.63       42.04      5.71 o 
   9   5   9       31.36       34.64      5.50 o 
  10   5   9       14.38       12.65      3.78 o 
  11   5   9       72.39       89.27      9.89 o 
  12   5   9      102.71      105.29     11.79 o 
   0   6   9      746.29      756.06     61.50 o 
   1   6   9      219.51      203.08      6.23 o 
   2   6   9        3.01        2.44      1.65 o 
   3   6   9        1.62        0.86      1.63 o 
   4   6   9      120.65      126.99      6.25 o 
   5   6   9      326.09      308.56     15.46 o 
   6   6   9      277.58      248.61     12.31 o 
   7   6   9        0.02        4.36      3.35 o 
   8   6   9       66.20       68.79      7.19 o 
   9   6   9       52.95       62.22      6.89 o 
  10   6   9        3.73        6.33      3.22 o 
  11   6   9        0.76        0.51      3.29 o 
  12   6   9        1.53        6.37      3.74 o 
   1   7   9       10.37        7.54      2.37 o 
   2   7   9      223.99      202.00      6.91 o 
   3   7   9      308.93      292.82     12.48 o 
   4   7   9       59.93       65.31      5.56 o 
   5   7   9       76.95       91.92      6.17 o 
   6   7   9      101.47       97.96      8.81 o 
   7   7   9      273.81      240.50     17.44 o 
   8   7   9        9.95       12.68      4.00 o 
   9   7   9        3.15        2.86      3.38 o 
  10   7   9      157.36      132.96     10.22 o 
  11   7   9        0.00        5.83      3.51 o 
   0   8   9       18.02       14.31      4.31 o 
   1   8   9      714.28      681.98     24.96 o 
   2   8   9       33.80       38.23      4.20 o 
   3   8   9       71.35       58.75      4.96 o 
   4   8   9      348.29      326.93     11.52 o 
   5   8   9      774.48      813.94     21.83 o 
   6   8   9      105.74      106.48      8.44 o 
   7   8   9      122.10      142.96     11.26 o 
   8   8   9       44.42       51.22      6.14 o 
   9   8   9        6.41       11.59      3.81 o 
  10   8   9       42.68       49.14      6.90 o 
  11   8   9        8.63       15.08      5.31 o 
   1   9   9      316.49      309.59     15.15 o 
   2   9   9        2.04        5.86      2.67 o 
   3   9   9       90.41       91.70      6.21 o 
   4   9   9     1464.20     1412.94     50.25 o 
   5   9   9       49.29       54.11      6.63 o 
   6   9   9      243.23      248.00     15.79 o 
   7   9   9        0.08        4.33      4.21 o 
   8   9   9       19.48       31.28      7.82 o 
   9   9   9        9.43       25.04      5.59 o 
  10   9   9       41.32       42.52      7.38 o 
   0  10   9      198.33      229.34     20.58 o 
   1  10   9     1309.87     1288.06     68.76 o 
   2  10   9       76.97       67.86      6.56 o 
   3  10   9      276.87      245.93      9.61 o 
   4  10   9        3.62       10.72      3.54 o 
   5  10   9      239.12      249.32     11.15 o 
   6  10   9        0.22        4.61      3.55 o 
   7  10   9        2.52        8.51      4.20 o 
   8  10   9        1.94        7.00      4.10 o 
   9  10   9      161.97      174.29     12.95 o 
   1  11   9       70.66       70.78      8.47 o 
   2  11   9      533.94      467.50     16.33 o 
   3  11   9       30.81       34.18      5.39 o 
   4  11   9      149.57      127.04      9.35 o 
   5  11   9       93.23      102.11     10.57 o 
   6  11   9        9.91       13.83      5.06 o 
   7  11   9       37.48       49.76      9.41 o 
   8  11   9       17.65       19.56      5.35 o 
   9  11   9       33.03       36.89      7.00 o 
   0  12   9       12.23       11.12      6.24 o 
   1  12   9        8.62       12.19      5.02 o 
   2  12   9       40.59       39.58      6.70 o 
   3  12   9       33.14       38.91      5.88 o 
   4  12   9       15.02       16.99      4.44 o 
   5  12   9       17.77       19.41      5.55 o 
   6  12   9        9.57       23.66      5.54 o 
   7  12   9       12.17       25.80      7.06 o 
   1  13   9       17.08       20.70      4.94 o 
   2  13   9       87.02       95.53     10.19 o 
   3  13   9       66.30       55.10      7.78 o 
   4  13   9       18.09       14.67      4.16 o 
   5  13   9       33.35       53.36      8.40 o 
   6  13   9       39.37       42.79      7.37 o 
   0  14   9        4.23        7.89      5.79 o 
   1  14   9       80.33       93.86     10.49 o 
   2  14   9        0.00        4.37      4.11 o 
   3  14   9        4.85        9.45      4.10 o 
   4  14   9        0.06        3.01      3.46 o 
   0   0  10       99.87      126.77      8.59 o 
   1   0  10     6554.51     6750.43    288.60 o 
   2   0  10      651.08      644.10     26.56 o 
   3   0  10     1782.94     1689.39     89.43 o 
   4   0  10     3779.12     4001.16    300.91 o 
   5   0  10     1138.95     1286.57    132.52 o 
   6   0  10       53.37       40.61      7.97 o 
   7   0  10       19.00       18.99      6.50 o 
   8   0  10        2.39        7.13      6.57 o 
   9   0  10        7.70        3.41      6.65 o 
  10   0  10       46.83       45.12     10.85 o 
  11   0  10       55.67       55.31     11.78 o 
  12   0  10        0.04        8.23      7.05 o 
  13   0  10        3.22       12.84      7.34 o 
   1   1  10     1308.68     1378.89     44.72 o 
   2   1  10      583.39      520.47     12.65 o 
   3   1  10       71.67       48.81      2.78 o 
   4   1  10      429.65      459.94     20.83 o 
   5   1  10       17.84       18.82      4.17 o 
   6   1  10       23.65       35.20      5.49 o 
   7   1  10       86.75       88.96      8.13 o 
   8   1  10        3.41        2.60      4.17 o 
   9   1  10      550.40      569.68     17.76 o 
  10   1  10        0.39        0.08      4.16 o 
  11   1  10      107.61      128.02     11.46 o 
  12   1  10       14.75       19.36      6.11 o 
  13   1  10       27.27       19.31      7.02 o 
   0   2  10      774.95      927.60     32.42 o 
   1   2  10     1513.08     1569.42     37.61 o 
   2   2  10       35.80       55.03      2.77 o 
   3   2  10      519.33      522.37     16.11 o 
   4   2  10     1489.59     1607.41     60.34 o 
   5   2  10      585.63      600.58     22.34 o 
   6   2  10      240.78      208.83      9.62 o 
   7   2  10       63.11       62.07      7.28 o 
   8   2  10       31.04       30.82      6.19 o 
   9   2  10       46.79       56.61      8.13 o 
  10   2  10      149.45      182.44     12.53 o 
  11   2  10        2.71        1.18      4.96 o 
  12   2  10      107.99       97.58      9.25 o 
  13   2  10        0.03        6.49      6.97 o 
   1   3  10      942.54     1290.67     20.99 o 
   2   3  10      853.69     1010.90     28.41 o 
   3   3  10      729.78      738.93     22.07 o 
   4   3  10      312.85      310.24     13.10 o 
   5   3  10      440.03      421.64     19.67 o 
   6   3  10        0.94        0.00      2.16 o 
   7   3  10       69.14       71.54      6.77 o 
   8   3  10      168.73      161.70     12.29 o 
   9   3  10      647.59      668.49     30.67 o 
  10   3  10       16.85       21.99      6.47 o 
  11   3  10      640.73      614.36     40.84 o 
  12   3  10        3.22       10.07      4.52 o 
  13   3  10      115.94      122.91     15.74 o 
   0   4  10     3843.60     3900.08    152.72 o 
   1   4  10      297.61      328.88      8.30 o 
   2   4  10        7.19        4.42      1.74 o 
   3   4  10      115.61      105.25      4.54 o 
   4   4  10      160.53      159.89      5.84 o 
   5   4  10      542.41      569.82     20.94 o 
   6   4  10       37.93       44.72      5.34 o 
   7   4  10      254.51      246.92     17.04 o 
   8   4  10      397.22      339.57     15.71 o 
   9   4  10       36.21       49.60      6.49 o 
  10   4  10      185.36      180.24     20.88 o 
  11   4  10       79.02      102.15     15.25 o 
  12   4  10      203.12      205.88     15.84 o 
   1   5  10       69.22       57.00      3.81 o 
   2   5  10      393.57      360.12     15.64 o 
   3   5  10       85.53       89.77      4.54 o 
   4   5  10       15.22       15.93      2.71 o 
   5   5  10        1.99        7.22      2.54 o 
   6   5  10       77.77       82.87      6.86 o 
   7   5  10       10.72       16.08      4.22 o 
   8   5  10      112.37      134.82     12.79 o 
   9   5  10       48.53       54.00      6.86 o 
  10   5  10       28.99       37.89      5.59 o 
  11   5  10       22.16       26.20      5.23 o 
  12   5  10        1.04        4.98      3.96 o 
   0   6  10      480.84      503.09     25.76 o 
   1   6  10     1340.91     1291.48     39.08 o 
   2   6  10      195.60      177.84      5.95 o 
   3   6  10       16.09        6.92      2.20 o 
   4   6  10       33.87       29.04      3.80 o 
   5   6  10      156.53      157.81      7.87 o 
   6   6  10      116.27      123.44      9.57 o 
   7   6  10       85.19       81.79      8.61 o 
   8   6  10       15.58       15.29      4.53 o 
   9   6  10       42.52       50.19      6.43 o 
  10   6  10        2.68        8.03      3.79 o 
  11   6  10       24.89       21.82      4.82 o 
  12   6  10        9.91       12.03      4.69 o 
   1   7  10      193.51      179.31      7.83 o 
   2   7  10       29.14       31.23      3.83 o 
   3   7  10     1136.83     1044.70     32.81 o 
   4   7  10      224.77      206.35      8.01 o 
   5   7  10       65.19       94.98      8.11 o 
   6   7  10      116.19      124.33     12.93 o 
   7   7  10      139.72      139.63     11.01 o 
   8   7  10        9.59       14.26      3.86 o 
   9   7  10        1.43        4.69      3.31 o 
  10   7  10        5.75        8.08      3.46 o 
  11   7  10        0.27        1.81      3.09 o 
   0   8  10      548.78      503.91     62.50 o 
   1   8  10      531.78      528.05     23.40 o 
   2   8  10       61.07       59.95      5.18 o 
   3   8  10        2.32        5.11      2.51 o 
   4   8  10      262.25      257.83     10.48 o 
   5   8  10       79.66       98.36      8.21 o 
   6   8  10      574.03      593.48     30.42 o 
   7   8  10       97.73      106.21     10.28 o 
   8   8  10      309.35      291.51     29.21 o 
   9   8  10      107.01      113.51     12.39 o 
  10   8  10       15.45       20.97      4.81 o 
  11   8  10       16.18       28.97      5.36 o 
   1   9  10       21.67       34.63      4.56 o 
   2   9  10      106.19      116.49      6.81 o 
   3   9  10     2243.13     2106.25     62.99 o 
   4   9  10        0.03        3.37      2.94 o 
   5   9  10       43.91       58.63      6.98 o 
   6   9  10      276.63      259.28     11.29 o 
   7   9  10       71.13       91.32      9.88 o 
   8   9  10       67.29       78.18      9.18 o 
   9   9  10      176.06      185.97     13.10 o 
  10   9  10        5.97       13.13      5.93 o 
   0  10  10      167.25      188.95     12.31 o 
   1  10  10      201.54      185.91      9.45 o 
   2  10  10      820.08      750.82     30.26 o 
   3  10  10       75.43       80.46      7.00 o 
   4  10  10        4.81        9.14      3.31 o 
   5  10  10      338.16      299.03     12.39 o 
   6  10  10      186.55      201.10     12.84 o 
   7  10  10        2.49        5.77      3.71 o 
   8  10  10        0.07        7.98      5.75 o 
   9  10  10       11.11       19.39      5.50 o 
   1  11  10        2.27        4.23      3.93 o 
   2  11  10       21.60       28.93      5.65 o 
   3  11  10      134.66      132.34     10.05 o 
   4  11  10       34.49       43.45      6.11 o 
   5  11  10       21.74       20.93      4.80 o 
   6  11  10       24.43       23.76      5.17 o 
   7  11  10       15.73       28.71      5.88 o 
   8  11  10        0.44        9.88      4.36 o 
   0  12  10        5.24        8.95      5.60 o 
   1  12  10      147.38      123.90     11.11 o 
   2  12  10        2.28        5.39      3.81 o 
   3  12  10       16.99       33.66      5.47 o 
   4  12  10       37.52       33.58      6.78 o 
   5  12  10       22.58       20.78      5.56 o 
   6  12  10        0.00        0.00      3.63 o 
   7  12  10       34.83       24.84      6.99 o 
   1  13  10       11.08       16.83      4.66 o 
   2  13  10        5.18       14.43      4.40 o 
   3  13  10       49.13       51.51      7.35 o 
   4  13  10        3.78       19.38      4.42 o 
   5  13  10       25.10       37.63      7.20 o 
   0  14  10        1.18        9.43      6.11 o 
   1  14  10       31.44       41.36      7.00 o 
   2  14  10        0.84        0.68      3.63 o 
   3  14  10       12.50       11.81      4.30 o 
   1   1  11     1146.14     1132.88     35.18 o 
   2   1  11     1728.12     1545.64     41.02 o 
   3   1  11       46.64       61.78      3.89 o 
   4   1  11      432.09      395.55     19.35 o 
   5   1  11       69.09       81.51      7.18 o 
   6   1  11      110.81      133.46      8.64 o 
   7   1  11       67.04       60.38      7.37 o 
   8   1  11        2.08        2.34      3.86 o 
   9   1  11       30.90       45.29      7.52 o 
  10   1  11       21.32       30.57      7.25 o 
  11   1  11       58.51       52.41      8.75 o 
  12   1  11        7.03        7.08      4.81 o 
  13   1  11        0.02       10.82      6.72 o 
   0   2  11     2858.36     3386.52    183.52 o 
   1   2  11     1691.31     1755.94     46.92 o 
   2   2  11      718.64      720.49     19.60 o 
   3   2  11     1951.02     1828.67     69.57 o 
   4   2  11       50.22       55.28      4.76 o 
   5   2  11       26.45       26.70      3.97 o 
   6   2  11      330.44      281.87     13.39 o 
   7   2  11      183.10      175.09      9.85 o 
   8   2  11      394.43      388.71     14.74 o 
   9   2  11      333.02      311.61     19.21 o 
  10   2  11       72.47      101.59     10.39 o 
  11   2  11       65.01       70.03      9.20 o 
  12   2  11       30.20       37.28      7.54 o 
   1   3  11      352.07      362.24      8.54 o 
   2   3  11     1473.25     1534.55     35.58 o 
   3   3  11      383.81      377.33     14.50 o 
   4   3  11      503.88      498.35     23.84 o 
   5   3  11       10.08       14.02      3.33 o 
   6   3  11        6.04        7.61      3.23 o 
   7   3  11      225.41      228.90     10.48 o 
   8   3  11      420.80      433.37     22.98 o 
   9   3  11      464.80      445.58     23.42 o 
  10   3  11       44.27       48.99      8.27 o 
  11   3  11        3.57        7.26      5.29 o 
  12   3  11      251.74      252.87     21.66 o 
   0   4  11      787.68      924.57     37.67 o 
   1   4  11     1200.49     1228.92     30.96 o 
   2   4  11      411.62      413.61     12.09 o 
   3   4  11     1524.83     1619.00     48.08 o 
   4   4  11        2.70        2.53      1.87 o 
   5   4  11      512.81      424.26     21.24 o 
   6   4  11       14.25       15.28      3.89 o 
   7   4  11       53.69       72.91      6.92 o 
   8   4  11      265.02      227.03     14.88 o 
   9   4  11       75.59       80.98      8.12 o 
  10   4  11      138.77      144.24     13.35 o 
  11   4  11       69.88       87.63      8.83 o 
  12   4  11        5.67       17.78      4.16 o 
   1   5  11      245.87      285.52      8.74 o 
   2   5  11       45.00       53.41      3.95 o 
   3   5  11        1.22        5.80      2.05 o 
   4   5  11      138.21      127.36      8.52 o 
   5   5  11       23.85       31.40      3.94 o 
   6   5  11      304.03      308.89     11.57 o 
   7   5  11      128.02      131.45      8.78 o 
   8   5  11       16.45       20.72      4.90 o 
   9   5  11       78.71       76.73      8.65 o 
  10   5  11        1.49        0.07      3.90 o 
  11   5  11        0.12        4.06      3.37 o 
  12   5  11       19.60       23.38      4.91 o 
   0   6  11      139.47      144.19      7.96 o 
   1   6  11      574.57      578.60     20.23 o 
   2   6  11        0.11        1.50      2.00 o 
   3   6  11      273.05      219.74     10.42 o 
   4   6  11      913.68      848.33     33.14 o 
   5   6  11       15.38       19.45      3.97 o 
   6   6  11        7.30       13.38      4.21 o 
   7   6  11        1.02        4.13      3.61 o 
   8   6  11        0.24        1.30      3.83 o 
   9   6  11       11.80       19.03      5.16 o 
  10   6  11       22.24       23.70      4.75 o 
  11   6  11        0.28        4.23      3.31 o 
   1   7  11      360.26      331.16     11.58 o 
   2   7  11       57.45       67.95      5.25 o 
   3   7  11        9.34       18.33      3.22 o 
   4   7  11        0.33        1.91      2.30 o 
   5   7  11      192.99      194.08      9.08 o 
   6   7  11      199.18      199.72     16.73 o 
   7   7  11      245.40      248.61     12.58 o 
   8   7  11        0.97        8.26      3.93 o 
   9   7  11       31.06       30.81      5.57 o 
  10   7  11      182.98      179.94     14.13 o 
  11   7  11       33.40       41.29      9.67 o 
   0   8  11     1036.71      986.24     56.21 o 
   1   8  11       80.46       87.90      6.14 o 
   2   8  11      164.75      157.65      7.19 o 
   3   8  11      349.22      337.99     13.57 o 
   4   8  11       23.45       25.86      4.33 o 
   5   8  11      553.84      521.70     28.84 o 
   6   8  11      252.42      220.60     11.86 o 
   7   8  11       28.07       39.32      6.80 o 
   8   8  11        7.40        9.73      4.32 o 
   9   8  11       50.14       56.14     13.85 o 
  10   8  11        5.14        3.64      5.22 o 
   1   9  11      382.82      341.40     10.81 o 
   2   9  11        0.69        5.11      2.91 o 
   3   9  11      115.49      119.83      7.10 o 
   4   9  11      684.93      628.42     25.75 o 
   5   9  11       52.99       74.13      7.50 o 
   6   9  11       79.30       84.79     15.19 o 
   7   9  11      156.80      161.72     12.92 o 
   8   9  11       72.58       71.14      8.96 o 
   9   9  11       48.34       65.76      8.53 o 
  10   9  11      112.20      116.84     12.06 o 
   0  10  11      591.46      572.86     41.02 o 
   1  10  11     1580.74     1404.64     60.61 o 
   2  10  11       40.71       42.91      4.98 o 
   3  10  11       21.18       37.15      5.23 o 
   4  10  11       60.38       58.91      6.20 o 
   5  10  11      862.16      795.26     48.52 o 
   6  10  11      261.61      268.82     15.42 o 
   7  10  11       49.79       53.01      7.90 o 
   8  10  11        6.61        7.77      4.11 o 
   9  10  11       43.60       67.65      9.31 o 
   1  11  11      157.10      133.76     11.29 o 
   2  11  11        0.09        0.75      3.41 o 
   3  11  11        1.67        2.21      3.21 o 
   4  11  11       80.67       71.09      6.86 o 
   5  11  11       24.97       32.64      5.74 o 
   6  11  11        0.02        3.43      3.75 o 
   7  11  11        7.05       14.55      5.71 o 
   8  11  11        0.37        3.90      3.99 o 
   0  12  11      106.81      105.58     18.91 o 
   1  12  11       34.26       34.65      6.46 o 
   2  12  11       18.40       17.84      4.89 o 
   3  12  11       35.15       48.57      6.47 o 
   4  12  11        3.32       12.55      4.88 o 
   5  12  11       21.02       20.32      5.46 o 
   6  12  11        5.06       14.84      5.59 o 
   7  12  11        9.05       15.03      5.98 o 
   1  13  11        0.01        2.39      3.39 o 
   2  13  11      197.12      184.17     13.83 o 
   3  13  11        0.33        7.51      3.54 o 
   4  13  11        0.17        5.97      3.94 o 
   5  13  11       14.03       16.58      5.44 o 
   0  14  11      186.37      197.21     18.83 o 
   1  14  11        1.35        4.95      4.20 o 
   2  14  11       22.48       27.26      6.61 o 
   0   0  12      190.07      199.96     11.34 o 
   1   0  12      503.10      430.83     23.31 o 
   2   0  12       28.32       39.59      4.30 o 
   3   0  12       86.51      109.06      5.38 o 
   4   0  12      174.85      171.92     15.58 o 
   5   0  12      480.90      477.54     53.01 o 
   6   0  12      301.52      292.33     16.93 o 
   7   0  12      188.45      186.59     19.05 o 
   8   0  12       47.99       52.88     11.30 o 
   9   0  12        5.44        7.51      8.23 o 
  10   0  12        2.20        0.00      6.24 o 
  11   0  12        0.88        4.81      6.80 o 
  12   0  12        4.17       10.97      7.26 o 
   1   1  12      261.17      284.88     10.00 o 
   2   1  12     2027.06     2004.18     45.16 o 
   3   1  12       31.61       38.52      2.91 o 
   4   1  12     2488.07     2561.02     90.35 o 
   5   1  12       52.09       55.79      5.55 o 
   6   1  12      244.61      225.14     12.52 o 
   7   1  12        3.37        9.53      4.35 o 
   8   1  12      363.61      352.08     17.04 o 
   9   1  12       19.49       18.48      6.08 o 
  10   1  12        0.86        1.14      4.43 o 
  11   1  12       11.84       10.16      5.25 o 
  12   1  12       28.07       29.91      6.58 o 
   0   2  12     1346.50     1551.22     77.84 o 
   1   2  12      573.78      601.51     19.23 o 
   2   2  12       34.31       33.06      2.56 o 
   3   2  12      220.39      191.92      5.77 o 
   4   2  12       60.22       54.63      4.72 o 
   5   2  12       42.84       55.28      6.08 o 
   6   2  12      520.47      507.41     25.16 o 
   7   2  12        0.04        0.00      2.95 o 
   8   2  12        2.78        5.83      4.46 o 
   9   2  12        0.91        0.00      4.14 o 
  10   2  12        0.03        0.00      4.38 o 
  11   2  12       15.78       22.60      6.89 o 
  12   2  12        0.12       10.65      5.17 o 
   1   3  12      444.76      501.98     12.10 o 
   2   3  12       21.16       16.14      2.09 o 
   3   3  12     2523.53     2693.85     77.56 o 
   4   3  12      358.10      342.70     18.02 o 
   5   3  12       31.75       30.93      4.68 o 
   6   3  12      434.22      422.10     14.15 o 
   7   3  12      122.67      135.04      8.99 o 
   8   3  12      239.44      236.06     10.86 o 
   9   3  12      288.86      273.56     21.12 o 
  10   3  12       21.82       22.99      5.42 o 
  11   3  12       66.98       78.45      9.86 o 
  12   3  12       10.79       16.17      6.29 o 
   0   4  12      151.46      171.24      8.92 o 
   1   4  12      167.97      151.89      4.97 o 
   2   4  12       87.14       85.45      4.77 o 
   3   4  12      194.42      243.60      6.78 o 
   4   4  12      483.06      498.99     21.93 o 
   5   4  12       75.37       79.92      7.34 o 
   6   4  12        9.38       13.00      3.81 o 
   7   4  12       27.96       33.63      5.17 o 
   8   4  12      332.73      335.77     17.70 o 
   9   4  12       26.14       37.43      6.16 o 
  10   4  12       81.29      105.13     11.67 o 
  11   4  12        2.96        7.88      6.27 o 
  12   4  12       60.93       72.53      9.88 o 
   1   5  12      372.49      417.78     16.98 o 
   2   5  12       20.91       36.23      3.55 o 
   3   5  12      349.79      364.26     14.05 o 
   4   5  12       39.66       47.70      4.23 o 
   5   5  12        0.07        2.15      2.65 o 
   6   5  12       54.80       56.50      7.41 o 
   7   5  12        1.11        0.02      3.29 o 
   8   5  12        0.17        1.52      4.11 o 
   9   5  12        2.29        2.02      3.74 o 
  10   5  12       19.72       21.04      5.50 o 
  11   5  12        4.47        9.28      3.74 o 
   0   6  12       62.17       49.04      5.50 o 
   1   6  12      309.30      246.40     10.21 o 
   2   6  12      174.21      150.86      6.50 o 
   3   6  12       57.55       47.49      4.56 o 
   4   6  12      251.22      258.42      9.38 o 
   5   6  12      181.03      167.92     10.01 o 
   6   6  12       10.19       10.01      4.23 o 
   7   6  12      183.93      177.59     15.92 o 
   8   6  12      276.68      264.09     14.27 o 
   9   6  12       15.48       23.96      5.93 o 
  10   6  12       41.98       48.14      7.51 o 
  11   6  12       47.03       68.25     10.03 o 
   1   7  12       21.97       16.03      3.20 o 
   2   7  12      351.23      359.52      9.78 o 
   3   7  12        5.03        4.75      2.46 o 
   4   7  12      668.83      601.52     28.73 o 
   5   7  12        6.40        5.65      3.14 o 
   6   7  12        0.14        2.30      3.77 o 
   7   7  12        5.29        5.59      4.06 o 
   8   7  12        3.95        0.67      3.64 o 
   9   7  12        0.06        6.24      3.16 o 
  10   7  12       42.34       46.40      6.63 o 
  11   7  12        2.11        8.89      4.02 o 
   0   8  12      254.24      219.30     12.44 o 
   1   8  12      318.20      288.55     10.54 o 
   2   8  12      593.82      561.04     21.30 o 
   3   8  12      459.70      403.97     11.32 o 
   4   8  12       18.09       16.34      4.25 o 
   5   8  12      175.08      155.31      9.70 o 
   6   8  12       67.22       56.63      7.69 o 
   7   8  12        8.52        8.83      4.92 o 
   8   8  12        0.51        2.73      3.57 o 
   9   8  12        7.97       11.89      4.79 o 
  10   8  12      107.74      109.36     13.73 o 
   1   9  12      605.08      548.33     24.37 o 
   2   9  12     1095.00     1031.11     39.98 o 
   3   9  12       62.16       53.15      5.40 o 
   4   9  12      440.67      408.64     22.96 o 
   5   9  12       12.47       20.21      4.93 o 
   6   9  12        5.79        8.84      6.04 o 
   7   9  12      606.74      593.28     37.29 o 
   8   9  12      102.92      117.84     12.31 o 
   9   9  12        0.15        3.13      3.96 o 
   0  10  12      662.27      576.27     48.04 o 
   1  10  12      142.74      162.82     13.06 o 
   2  10  12       27.90       26.30      4.30 o 
   3  10  12      187.90      183.92      8.32 o 
   4  10  12      425.98      410.83     24.48 o 
   5  10  12      102.09      131.52     10.21 o 
   6  10  12        0.47        8.39      4.46 o 
   7  10  12        2.53        7.21      5.25 o 
   8  10  12       31.29       29.22      6.30 o 
   1  11  12        6.05       11.82      4.46 o 
   2  11  12      171.50      149.37     11.18 o 
   3  11  12        3.15       10.91      3.59 o 
   4  11  12       99.86       86.33      8.26 o 
   5  11  12       15.15       25.94      5.23 o 
   6  11  12        3.18       10.10      4.42 o 
   7  11  12        0.42        6.62      6.25 o 
   0  12  12       26.43       34.72      8.95 o 
   1  12  12        0.09        8.92      3.83 o 
   2  12  12        6.09       13.40      4.42 o 
   3  12  12        1.72       16.15      4.15 o 
   4  12  12        0.38        6.66      5.25 o 
   5  12  12       39.53       43.67      7.20 o 
   6  12  12        0.09        1.12      4.10 o 
   1  13  12        1.69        6.15      3.68 o 
   2  13  12        1.83       10.20      4.11 o 
   3  13  12       12.40       17.34      4.75 o 
   4  13  12       56.36       35.91      7.07 o 
   1   1  13      584.22      576.34     14.06 o 
   2   1  13        0.88        1.76      1.27 o 
   3   1  13        7.77        7.54      1.72 o 
   4   1  13       27.43       38.95      3.63 o 
   5   1  13       10.87       12.12      2.89 o 
   6   1  13        0.29        0.00      2.62 o 
   7   1  13       47.22       42.90      5.94 o 
   8   1  13        3.13        1.39      4.22 o 
   9   1  13       34.54       44.89      7.50 o 
  10   1  13        1.30        3.35      4.38 o 
  11   1  13        7.15       10.23      5.96 o 
  12   1  13        5.16        6.72      5.09 o 
   0   2  13      953.23      963.06     41.13 o 
   1   2  13      635.48      690.44     22.00 o 
   2   2  13        8.76        8.76      1.63 o 
   3   2  13       52.34       51.49      3.45 o 
   4   2  13       41.14       57.03      4.67 o 
   5   2  13      507.15      519.05     32.54 o 
   6   2  13     1319.41     1287.37     66.46 o 
   7   2  13        7.16       14.02      4.13 o 
   8   2  13       57.76       52.33      6.67 o 
   9   2  13      102.11       97.26      8.78 o 
  10   2  13        7.01        9.51      5.62 o 
  11   2  13        0.00        6.68      4.96 o 
  12   2  13        1.78        3.12      4.66 o 
   1   3  13        6.76        9.71      2.11 o 
   2   3  13      349.38      401.07     14.30 o 
   3   3  13      198.38      194.99      7.29 o 
   4   3  13       36.63       43.53      4.35 o 
   5   3  13       12.34       18.95      4.21 o 
   6   3  13      395.46      373.21     17.29 o 
   7   3  13      124.62      132.59     17.85 o 
   8   3  13      312.40      286.22     17.97 o 
   9   3  13      107.09       99.04      9.99 o 
  10   3  13       30.30       31.21      5.92 o 
  11   3  13        2.25        5.65      3.94 o 
  12   3  13        0.03        3.76      4.09 o 
   0   4  13      218.20      187.58      8.58 o 
   1   4  13     2302.83     2463.06     42.15 o 
   2   4  13       80.57       89.43      6.42 o 
   3   4  13        1.96        1.54      1.90 o 
   4   4  13       59.23       74.94      5.09 o 
   5   4  13     1025.15     1060.76     64.96 o 
   6   4  13      531.38      527.77     39.21 o 
   7   4  13      432.89      382.13     16.04 o 
   8   4  13        5.23        3.00      3.51 o 
   9   4  13        8.32        7.20      4.12 o 
  10   4  13       91.17      114.94     11.49 o 
  11   4  13      127.68      136.91     11.03 o 
   1   5  13       24.21       29.08      3.16 o 
   2   5  13      619.27      531.51     17.30 o 
   3   5  13       51.99       64.90      4.57 o 
   4   5  13      363.18      349.94     13.83 o 
   5   5  13      349.87      342.88     34.71 o 
   6   5  13       12.69       22.66      4.89 o 
   7   5  13        9.84       17.87      4.50 o 
   8   5  13       81.60       82.52      9.48 o 
   9   5  13      305.77      269.44     13.82 o 
  10   5  13       33.98       42.93      7.09 o 
  11   5  13       52.35       49.64      7.72 o 
   0   6  13      101.48       98.84      7.28 o 
   1   6  13      534.36      485.73     14.86 o 
   2   6  13        0.00        0.00      2.01 o 
   3   6  13        2.53        3.56      2.24 o 
   4   6  13       45.34       46.06      5.17 o 
   5   6  13       53.56       61.13      8.02 o 
   6   6  13      283.54      273.72     12.90 o 
   7   6  13       93.27      111.89     17.17 o 
   8   6  13       14.03       26.59      6.13 o 
   9   6  13       36.18       38.07      6.84 o 
  10   6  13        3.27       12.25      4.79 o 
  11   6  13        0.05        6.75      3.74 o 
   1   7  13       52.79       55.23      5.11 o 
   2   7  13      550.06      516.79     25.19 o 
   3   7  13      676.78      643.50     18.91 o 
   4   7  13      210.44      172.61      9.33 o 
   5   7  13       39.23       51.71      7.30 o 
   6   7  13       22.11       24.57      5.73 o 
   7   7  13      447.80      425.98     32.71 o 
   8   7  13      118.55      133.94     16.16 o 
   9   7  13       74.95       78.84      9.41 o 
  10   7  13        4.26        4.56      3.51 o 
   0   8  13      482.81      485.30     18.57 o 
   1   8  13      805.80      780.70     34.67 o 
   2   8  13      207.86      201.68      8.07 o 
   3   8  13       91.50       92.18      6.63 o 
   4   8  13      100.23      113.32      8.80 o 
   5   8  13      244.17      248.92     20.34 o 
   6   8  13        0.72        5.65      4.05 o 
   7   8  13       42.49       54.86      7.83 o 
   8   8  13       37.90       53.72      7.91 o 
   9   8  13       74.11       73.12     10.73 o 
  10   8  13       29.58       45.36      7.93 o 
   1   9  13      350.97      337.76     12.41 o 
   2   9  13        2.73        9.55      3.12 o 
   3   9  13      342.84      290.20     13.14 o 
   4   9  13        1.20        5.17      3.46 o 
   5   9  13       74.99       66.84      8.44 o 
   6   9  13       13.06       22.36      5.75 o 
   7   9  13      186.16      199.89     13.23 o 
   8   9  13       37.17       49.52      8.33 o 
   9   9  13       46.06       84.23     14.14 o 
   0  10  13        0.61        5.29      4.16 o 
   1  10  13        7.17       13.69      3.58 o 
   2  10  13       80.52       87.71      7.38 o 
   3  10  13        8.88       15.79      3.46 o 
   4  10  13       52.44       57.68      6.87 o 
   5  10  13       10.59       12.05      4.13 o 
   6  10  13       12.11       24.21      5.55 o 
   7  10  13       26.87       32.32      6.30 o 
   8  10  13        0.58        5.89      4.29 o 
   1  11  13        7.11       13.51      4.77 o 
   2  11  13       21.83       28.88      5.01 o 
   3  11  13       21.90       32.13      4.91 o 
   4  11  13       10.41        9.41      3.46 o 
   5  11  13       38.32       46.48      6.92 o 
   6  11  13       11.82        3.13      5.50 o 
   7  11  13       33.53       33.02      6.57 o 
   0  12  13       65.05       49.92     12.99 o 
   1  12  13       35.42       33.51      7.33 o 
   2  12  13        2.72        5.77      3.89 o 
   3  12  13       11.10       13.27      4.68 o 
   4  12  13        3.23        0.22      3.52 o 
   5  12  13        2.11        1.01      4.53 o 
   1  13  13        8.67        9.71      4.58 o 
   2  13  13       37.69       36.57      6.45 o 
   3  13  13        2.90        5.24      4.03 o 
   0   0  14      648.04      501.33     58.17 o 
   1   0  14        6.43        1.65      1.88 o 
   2   0  14        0.84        4.25      2.10 o 
   3   0  14      113.63       97.87      5.89 o 
   4   0  14       11.10       17.42      4.55 o 
   5   0  14       88.59       87.68      8.90 o 
   6   0  14       68.28       78.13      9.01 o 
   7   0  14       12.56       19.22      5.22 o 
   8   0  14      192.86      218.47     19.49 o 
   9   0  14        4.97       10.37      7.68 o 
  10   0  14       29.37       33.53     20.21 o 
  11   0  14       40.66       47.27     11.74 o 
  12   0  14        0.52        6.79      8.08 o 
   1   1  14      159.50      204.18      6.80 o 
   2   1  14      150.62      157.17      4.86 o 
   3   1  14      178.41      162.38      4.89 o 
   4   1  14      143.88      130.59      6.45 o 
   5   1  14      139.14      144.28     10.54 o 
   6   1  14      341.81      304.36     16.60 o 
   7   1  14        1.44        0.00      3.16 o 
   8   1  14       50.16       48.25      6.36 o 
   9   1  14       24.43       27.66      6.68 o 
  10   1  14       36.94       34.26      7.05 o 
  11   1  14        8.31        2.87      4.54 o 
  12   1  14        0.21        1.12      4.45 o 
   0   2  14     1113.31     1137.43     47.09 o 
   1   2  14      525.28      506.83     16.44 o 
   2   2  14       25.16       28.92      3.03 o 
   3   2  14       23.18       24.24      2.95 o 
   4   2  14      282.40      303.87     11.51 o 
   5   2  14       43.84       55.10      5.87 o 
   6   2  14      367.85      370.89     30.82 o 
   7   2  14       82.96      101.64     11.67 o 
   8   2  14      340.69      346.96     21.01 o 
   9   2  14       22.72       20.77      5.08 o 
  10   2  14        2.36        5.32      3.83 o 
  11   2  14        0.04        4.34      3.57 o 
  12   2  14       24.73       29.99      6.68 o 
   1   3  14       15.36       19.15      2.54 o 
   2   3  14        8.05        7.09      1.98 o 
   3   3  14      577.14      538.93     20.64 o 
   4   3  14      632.62      606.83     32.32 o 
   5   3  14       53.59       60.54      6.42 o 
   6   3  14      175.60      177.56      9.71 o 
   7   3  14       63.80       84.86      8.23 o 
   8   3  14      243.60      215.85     13.30 o 
   9   3  14      148.33      153.89     10.90 o 
  10   3  14       19.18       18.51      4.94 o 
  11   3  14        1.03        5.10      3.88 o 
   0   4  14      111.76       98.21      7.63 o 
   1   4  14        8.13        6.29      2.09 o 
   2   4  14       69.06       90.83      5.50 o 
   3   4  14      445.03      450.81     14.31 o 
   4   4  14      105.83      115.94      6.34 o 
   5   4  14       93.91       98.09      7.81 o 
   6   4  14       32.94       34.28      5.53 o 
   7   4  14       60.03       61.39      7.06 o 
   8   4  14       12.25       12.33      4.54 o 
   9   4  14       88.62       99.08      9.19 o 
  10   4  14       43.99       55.35      7.66 o 
  11   4  14       55.70       61.99      8.80 o 
   1   5  14       37.31       46.04      3.93 o 
   2   5  14      234.93      210.74      8.50 o 
   3   5  14       15.67       15.97      2.89 o 
   4   5  14       69.45       74.41      5.70 o 
   5   5  14        9.53        7.32      3.76 o 
   6   5  14       26.87       14.60      4.83 o 
   7   5  14       32.03       25.80      5.90 o 
   8   5  14      127.83      125.17     11.37 o 
   9   5  14       27.05       36.06      6.50 o 
  10   5  14        7.99       14.56      5.61 o 
  11   5  14       24.99       33.19      6.43 o 
   0   6  14     1192.22     1031.27     67.17 o 
   1   6  14      134.21      131.90      6.86 o 
   2   6  14      171.87      160.43      7.04 o 
   3   6  14      426.59      411.84     10.64 o 
   4   6  14      118.71      118.39      7.51 o 
   5   6  14      320.58      275.69     12.85 o 
   6   6  14      281.22      250.05     22.89 o 
   7   6  14       24.07       42.29      9.25 o 
   8   6  14        1.20        0.00      3.55 o 
   9   6  14       24.27       25.49      7.50 o 
  10   6  14        9.11        9.43      4.42 o 
   1   7  14       55.27       70.50      7.96 o 
   2   7  14      292.31      243.10      9.26 o 
   3   7  14       18.29       22.79      4.01 o 
   4   7  14       91.29      113.91      7.89 o 
   5   7  14       14.71       14.02      4.56 o 
   6   7  14      129.21      107.14     10.48 o 
   7   7  14       15.25       14.58      5.92 o 
   8   7  14      152.46      162.35     15.53 o 
   9   7  14        3.43        6.90      4.18 o 
  10   7  14       23.57       36.06      5.92 o 
   0   8  14     1376.20     1180.37     75.84 o 
   1   8  14      749.21      707.02     27.56 o 
   2   8  14        4.26        6.12      2.99 o 
   3   8  14      159.01      164.40      7.84 o 
   4   8  14      628.79      556.05     21.77 o 
   5   8  14       41.77       39.33      6.49 o 
   6   8  14       88.86      111.86     10.92 o 
   7   8  14       70.66       81.57      9.66 o 
   8   8  14        5.33        6.46      4.13 o 
   9   8  14       89.49       94.78     12.33 o 
   1   9  14     1151.52     1117.56     42.05 o 
   2   9  14        0.76        4.78      2.93 o 
   3   9  14     1056.04      897.75     26.50 o 
   4   9  14        9.12       12.41      4.53 o 
   5   9  14       64.05       75.70      9.37 o 
   6   9  14        7.74       14.15      5.20 o 
   7   9  14      410.11      400.44     28.63 o 
   8   9  14       29.32       47.05      7.64 o 
   0  10  14      110.90      121.19     12.20 o 
   1  10  14      130.48      125.76      8.63 o 
   2  10  14      107.93      115.59      8.42 o 
   3  10  14      158.21      150.59      8.05 o 
   4  10  14       25.25       30.39      5.69 o 
   5  10  14       52.13       53.06      7.42 o 
   6  10  14       11.34       16.33      8.21 o 
   7  10  14       64.67       86.99     10.10 o 
   1  11  14        1.01        4.22      2.89 o 
   2  11  14       24.70       22.91      4.81 o 
   3  11  14        3.03        5.96      3.63 o 
   4  11  14        1.79        7.14      3.67 o 
   5  11  14       77.99       89.41     10.15 o 
   6  11  14       16.75       19.66      4.93 o 
   0  12  14       21.71       35.21     11.55 o 
   1  12  14        0.93       10.11      4.45 o 
   2  12  14       31.08       28.66      5.45 o 
   3  12  14        0.10        4.81      5.01 o 
   4  12  14       10.85       25.04      5.88 o 
   5  12  14       37.09       42.89      8.58 o 
   1  13  14       50.31       58.90      8.42 o 
   2  13  14       76.99       67.22      8.74 o 
   1   1  15        9.62       18.88      2.56 o 
   2   1  15       24.43       24.22      2.64 o 
   3   1  15       23.87       32.30      3.02 o 
   4   1  15      307.05      271.03      9.65 o 
   5   1  15      560.99      482.92     25.35 o 
   6   1  15       54.92       57.12      5.79 o 
   7   1  15        1.09        2.29      2.52 o 
   8   1  15       61.84       68.34      8.21 o 
   9   1  15        8.03        3.41      3.44 o 
  10   1  15       87.92       98.55     12.19 o 
  11   1  15       21.88       30.51      9.43 o 
   0   2  15        0.32        0.00      2.18 o 
   1   2  15        0.30        2.93      1.68 o 
   2   2  15      102.73      113.38      5.33 o 
   3   2  15      936.52      939.21     34.71 o 
   4   2  15       74.17       73.25      6.71 o 
   5   2  15       32.17       29.73      5.04 o 
   6   2  15      971.47      862.32     43.53 o 
   7   2  15        0.23        0.00      3.05 o 
   8   2  15       16.24        6.51      4.98 o 
   9   2  15        0.17        0.71      3.56 o 
  10   2  15       38.36       40.32      6.48 o 
  11   2  15        8.09       14.66      4.69 o 
   1   3  15        7.40        6.55      2.06 o 
   2   3  15     1899.78     1858.26     68.79 o 
   3   3  15      335.85      305.30     12.37 o 
   4   3  15     1291.21     1213.29     49.75 o 
   5   3  15       86.63       80.90      7.28 o 
   6   3  15      738.55      711.17     32.81 o 
   7   3  15       59.71       66.98      7.57 o 
   8   3  15       23.59       33.45      6.17 o 
   9   3  15       14.07        7.51      4.15 o 
  10   3  15        5.40       10.89      4.32 o 
  11   3  15        4.68        7.45      4.09 o 
   0   4  15       66.47       70.55      6.94 o 
   1   4  15       75.84       80.87      5.15 o 
   2   4  15       22.35       20.09      3.03 o 
   3   4  15       88.22       98.09      5.62 o 
   4   4  15      273.72      285.77     15.46 o 
   5   4  15       20.45       29.22      5.03 o 
   6   4  15      861.52      806.50     40.72 o 
   7   4  15      146.88      137.75     10.01 o 
   8   4  15       85.40       93.87      9.21 o 
   9   4  15        0.74        3.81      4.06 o 
  10   4  15        0.01        3.24      5.42 o 
  11   4  15       20.93       21.57      5.80 o 
   1   5  15     1234.21     1145.81     27.29 o 
   2   5  15      196.19      178.36      6.68 o 
   3   5  15     1288.08     1189.45     40.50 o 
   4   5  15       77.90       78.14      6.41 o 
   5   5  15        2.47        6.54      3.94 o 
   6   5  15      810.21      731.49     34.67 o 
   7   5  15      155.50      145.76     20.17 o 
   8   5  15       38.03       50.77      7.53 o 
   9   5  15        1.02        4.16      3.53 o 
  10   5  15       67.24       65.03     14.83 o 
   0   6  15        3.59        7.94      3.94 o 
   1   6  15        0.03        3.88      2.74 o 
   2   6  15      127.11      114.91      7.04 o 
   3   6  15       60.06       51.33      5.02 o 
   4   6  15      105.05      111.49      9.05 o 
   5   6  15        9.91       14.95      5.48 o 
   6   6  15        1.56        0.00      3.68 o 
   7   6  15        7.13       15.57      4.87 o 
   8   6  15       52.15       44.43      7.26 o 
   9   6  15        0.90        0.69      3.68 o 
  10   6  15        2.14       10.85      5.05 o 
   1   7  15       43.46       58.47      5.90 o 
   2   7  15       45.45       69.91      5.96 o 
   3   7  15      967.70      844.43     21.55 o 
   4   7  15       37.95       44.46      6.43 o 
   5   7  15       55.81       78.39     10.88 o 
   6   7  15       14.52       24.08      6.66 o 
   7   7  15      163.52      171.65     16.25 o 
   8   7  15        6.42        7.85      4.43 o 
   9   7  15        4.45        5.15      4.06 o 
   0   8  15       39.17       37.59      7.99 o 
   1   8  15      425.88      413.23     12.70 o 
   2   8  15      237.71      225.55      8.82 o 
   3   8  15       36.80       52.45      6.20 o 
   4   8  15      146.88      156.58      9.18 o 
   5   8  15      171.24      183.91     11.93 o 
   6   8  15       35.83       34.33      6.53 o 
   7   8  15       44.50       37.73      7.93 o 
   8   8  15      197.90      183.53     13.58 o 
   9   8  15       82.23      105.65     13.83 o 
   1   9  15      202.76      195.56     11.40 o 
   2   9  15       21.48       33.03      4.68 o 
   3   9  15       90.41      124.09      8.87 o 
   4   9  15      364.43      299.83     17.71 o 
   5   9  15        5.59       13.08      4.34 o 
   6   9  15       68.45       97.68     11.79 o 
   7   9  15       48.27       70.64      9.07 o 
   8   9  15        3.11       14.16      5.62 o 
   0  10  15       90.00      105.31     11.71 o 
   1  10  15       48.29       60.40      6.49 o 
   2  10  15      258.68      256.26     10.39 o 
   3  10  15       35.95       61.48      6.64 o 
   4  10  15       87.01       80.83      8.58 o 
   5  10  15       41.04       42.93      6.90 o 
   6  10  15       36.07       58.73      8.29 o 
   7  10  15        7.59       14.05      4.89 o 
   1  11  15        0.29        2.32      3.25 o 
   2  11  15       88.13       91.71      8.63 o 
   3  11  15       59.07       76.90      8.26 o 
   4  11  15       10.40       15.14      4.27 o 
   5  11  15       13.51       12.40      4.61 o 
   0  12  15        1.22        0.65      5.27 o 
   1  12  15        4.03       12.83      4.20 o 
   2  12  15        7.76       11.56      4.94 o 
   3  12  15       56.45       78.56     11.65 o 
   4  12  15        6.41        8.83      5.17 o 
   0   0  16      130.30      116.23     11.92 o 
   1   0  16       73.67       65.48      6.75 o 
   2   0  16      909.87      773.58     42.13 o 
   3   0  16      598.63      585.16     27.60 o 
   4   0  16       62.16       70.90      8.48 o 
   5   0  16       42.44       58.94      7.88 o 
   6   0  16        2.02        3.44      4.31 o 
   7   0  16      216.05      189.27     17.39 o 
   8   0  16       62.66       62.21      9.21 o 
   9   0  16        0.93        8.95      4.40 o 
  10   0  16        4.90       12.94      8.02 o 
  11   0  16        9.14       10.93      8.06 o 
   1   1  16      433.99      390.20     12.54 o 
   2   1  16       25.88       27.43      3.17 o 
   3   1  16      178.99      175.93      5.98 o 
   4   1  16       10.78       11.93      3.64 o 
   5   1  16       94.39       98.50      9.88 o 
   6   1  16       12.98       14.97      3.59 o 
   7   1  16       13.22       16.25      3.71 o 
   8   1  16        1.22        3.27      2.99 o 
   9   1  16       85.75       96.75     12.91 o 
  10   1  16       37.72       33.60      5.89 o 
  11   1  16        2.98        4.28      4.02 o 
   0   2  16      148.35      153.29      8.63 o 
   1   2  16     1150.05     1090.42     31.53 o 
   2   2  16     1112.24     1102.25     38.04 o 
   3   2  16      174.56      154.63      8.18 o 
   4   2  16      586.09      554.74     35.64 o 
   5   2  16      210.74      209.89     14.29 o 
   6   2  16      304.65      328.16     22.50 o 
   7   2  16       36.12       37.29      5.86 o 
   8   2  16        0.64        2.06      3.74 o 
   9   2  16        0.16        5.15      3.69 o 
  10   2  16       53.79       82.29     11.03 o 
  11   2  16       13.82       13.99      4.85 o 
   1   3  16      159.17      151.10      5.90 o 
   2   3  16      694.84      658.33     20.38 o 
   3   3  16      165.87      160.28      6.97 o 
   4   3  16      283.45      259.98     13.34 o 
   5   3  16      259.03      227.12     13.55 o 
   6   3  16       46.46       52.38      8.10 o 
   7   3  16      389.88      398.76     31.56 o 
   8   3  16      197.38      191.17     11.57 o 
   9   3  16       11.11       15.83      4.74 o 
  10   3  16        9.26       15.46      4.38 o 
  11   3  16       15.14       30.72      6.22 o 
   0   4  16     3030.94     2799.00    131.88 o 
   1   4  16      146.24      121.57      5.80 o 
   2   4  16      276.42      281.47     13.18 o 
   3   4  16       19.32       23.01      4.10 o 
   4   4  16      283.28      272.46     15.49 o 
   5   4  16        0.00        0.00      2.83 o 
   6   4  16      211.46      184.52     12.30 o 
   7   4  16       32.00       22.14      5.05 o 
   8   4  16        9.74       24.24      5.63 o 
   9   4  16       26.15       40.28      6.47 o 
  10   4  16      114.34      105.93     14.58 o 
   1   5  16       31.22       30.61      3.89 o 
   2   5  16       33.89       44.24      4.73 o 
   3   5  16      574.34      498.78     17.32 o 
   4   5  16      158.91      164.33      9.60 o 
   5   5  16       38.78       33.19      6.07 o 
   6   5  16        8.22        9.77      4.18 o 
   7   5  16       55.04       52.05      8.04 o 
   8   5  16       73.30       68.97      9.01 o 
   9   5  16       35.90       55.73      8.12 o 
  10   5  16       55.44       61.27     15.85 o 
   0   6  16     1723.49     1537.01     80.55 o 
   1   6  16       91.64       86.39      6.92 o 
   2   6  16      119.64      114.47      7.17 o 
   3   6  16       37.51       45.88      5.78 o 
   4   6  16      152.55      152.79     10.89 o 
   5   6  16       58.23       66.90      8.26 o 
   6   6  16       77.02       63.24     12.92 o 
   7   6  16       64.62       77.93     10.83 o 
   8   6  16       17.55       32.69      8.40 o 
   9   6  16       63.26       73.93      9.11 o 
   1   7  16       46.32       56.77      6.22 o 
   2   7  16      910.75      835.75     27.97 o 
   3   7  16       77.80      106.31      8.00 o 
   4   7  16      239.04      216.68     12.37 o 
   5   7  16        0.63        2.93      3.70 o 
   6   7  16       35.69       43.21      6.85 o 
   7   7  16       13.80       14.90      4.82 o 
   8   7  16       91.39       89.34     11.50 o 
   9   7  16        2.78        6.72      4.19 o 
   0   8  16     2797.64     2520.64     99.07 o 
   1   8  16      594.42      532.24     16.72 o 
   2   8  16      105.26      104.36      7.43 o 
   3   8  16        0.08        8.01      3.64 o 
   4   8  16      420.33      397.00     19.40 o 
   5   8  16      331.25      329.03     27.46 o 
   6   8  16       91.80       94.39     10.29 o 
   7   8  16       96.29       80.66     10.25 o 
   8   8  16        1.34        7.40      4.88 o 
   1   9  16        0.90        9.76      3.49 o 
   2   9  16      123.17      125.52      8.70 o 
   3   9  16      385.66      355.85     16.87 o 
   4   9  16      116.49      119.63     14.03 o 
   5   9  16       91.32       83.50      9.59 o 
   6   9  16        6.71       16.60      5.17 o 
   7   9  16        9.06       11.03      6.17 o 
   0  10  16       10.29       12.95      4.80 o 
   1  10  16       59.33       59.25      6.48 o 
   2  10  16      128.15      131.26      9.26 o 
   3  10  16        4.69        8.59      3.62 o 
   4  10  16       37.03       32.00      6.10 o 
   5  10  16       33.45       49.40      7.33 o 
   6  10  16      160.32      155.85     13.37 o 
   1  11  16        0.74        7.28      3.07 o 
   2  11  16       24.90       23.88      4.46 o 
   3  11  16       11.42       14.30      4.86 o 
   4  11  16       59.31       62.81      8.58 o 
   5  11  16       39.10       43.76      6.75 o 
   0  12  16        3.98       11.14      6.86 o 
   1  12  16       22.79       27.95      5.64 o 
   2  12  16       27.98       22.40      5.40 o 
   1   1  17      851.37      774.42     15.28 o 
   2   1  17      265.13      250.07      7.19 o 
   3   1  17       10.57       13.45      3.30 o 
   4   1  17      191.48      186.43      9.22 o 
   5   1  17       22.44       28.03      4.85 o 
   6   1  17        7.39        6.59      3.39 o 
   7   1  17        0.02        0.00      3.29 o 
   8   1  17       71.10       78.88     10.52 o 
   9   1  17       10.58       22.92      5.27 o 
  10   1  17        5.33        8.84      3.85 o 
   0   2  17      232.17      226.85     10.70 o 
   1   2  17       12.75       12.20      2.77 o 
   2   2  17       82.44       77.98      5.09 o 
   3   2  17      680.32      690.84     24.68 o 
   4   2  17      590.05      565.93     30.41 o 
   5   2  17       39.97       31.27      5.10 o 
   6   2  17        7.08        8.57      3.58 o 
   7   2  17       46.92       57.20      7.16 o 
   8   2  17        2.73       12.09      4.32 o 
   9   2  17       47.35       53.22      7.17 o 
  10   2  17       97.46      110.74     10.30 o 
   1   3  17      120.98      123.87      6.40 o 
   2   3  17       84.19       88.68      5.38 o 
   3   3  17      501.85      484.17     13.89 o 
   4   3  17       95.54       91.75      8.91 o 
   5   3  17       59.69       70.08      7.50 o 
   6   3  17      161.06      172.31     10.43 o 
   7   3  17      216.10      196.81     14.80 o 
   8   3  17       30.72       28.24      5.75 o 
   9   3  17       44.34       56.43      7.23 o 
  10   3  17        6.18       15.81      5.20 o 
   0   4  17      654.90      604.55     29.29 o 
   1   4  17      187.17      168.24      7.33 o 
   2   4  17       24.31       24.67      3.46 o 
   3   4  17      217.75      206.60     10.43 o 
   4   4  17       92.87       86.02      7.23 o 
   5   4  17      209.49      181.22     10.35 o 
   6   4  17       48.29       58.34      6.98 o 
   7   4  17       53.29       53.70      7.04 o 
   8   4  17       15.48       25.14      5.34 o 
   9   4  17        0.15        7.77      4.67 o 
  10   4  17        0.18        2.69      4.21 o 
   1   5  17       55.18       63.95      5.04 o 
   2   5  17      507.83      466.63     14.83 o 
   3   5  17      155.25      144.56     10.11 o 
   4   5  17       10.06       18.39      4.20 o 
   5   5  17       32.48       31.12      5.99 o 
   6   5  17       84.49       76.78      9.05 o 
   7   5  17        0.24        4.60      3.90 o 
   8   5  17       25.47       33.98      6.39 o 
   9   5  17        7.50       14.15      5.03 o 
   0   6  17       32.53       24.70      6.12 o 
   1   6  17        4.98        4.60      2.86 o 
   2   6  17       13.92       17.28      3.52 o 
   3   6  17       38.87       41.40      5.73 o 
   4   6  17       48.31       48.61      6.33 o 
   5   6  17       38.34       61.20      8.16 o 
   6   6  17        5.44       18.21      5.62 o 
   7   6  17       35.30       29.68      6.79 o 
   8   6  17       23.33       29.83      6.08 o 
   9   6  17        4.22        7.80      4.20 o 
   1   7  17       12.99       19.28      5.14 o 
   2   7  17      103.44      109.38      7.50 o 
   3   7  17      432.06      365.27     18.14 o 
   4   7  17       41.05       43.01      6.18 o 
   5   7  17        3.48        7.40      3.71 o 
   6   7  17       23.73       27.14      5.89 o 
   7   7  17        4.99        9.57      4.56 o 
   8   7  17        7.55        7.84      3.93 o 
   0   8  17        6.59       10.19      5.26 o 
   1   8  17       13.36       20.33      4.28 o 
   2   8  17        1.68        7.92      3.21 o 
   3   8  17       10.95       13.58      3.99 o 
   4   8  17        0.27        5.27      3.16 o 
   5   8  17       55.73       64.31      8.68 o 
   6   8  17       54.43       64.26      8.35 o 
   7   8  17        2.79        6.54      3.87 o 
   8   8  17        1.86       14.25      4.93 o 
   1   9  17       47.16       57.22      6.35 o 
   2   9  17      279.15      264.54     10.79 o 
   3   9  17       21.30       26.51      4.92 o 
   4   9  17        2.56        7.47      4.26 o 
   5   9  17       71.05       90.98     10.24 o 
   6   9  17       45.41       54.67      7.94 o 
   7   9  17       40.64       45.19      7.75 o 
   0  10  17       14.48       12.80      4.75 o 
   1  10  17        9.91        8.33      3.96 o 
   2  10  17        3.44        1.86      3.26 o 
   3  10  17        3.74       13.04      3.54 o 
   4  10  17       41.17       62.08      8.79 o 
   5  10  17       32.79       44.45      7.37 o 
   1  11  17       35.64       44.19      5.54 o 
   2  11  17       77.33       78.73      8.41 o 
   3  11  17        3.10        9.17      4.48 o 
   0   0  18     1453.53     1383.24     73.48 o 
   1   0  18      196.50      183.31     10.10 o 
   2   0  18      173.77      168.80      9.92 o 
   3   0  18      404.66      364.28     30.27 o 
   4   0  18       21.51       14.75      6.51 o 
   5   0  18        5.71       12.65      6.25 o 
   6   0  18       21.45       22.59      8.06 o 
   7   0  18       59.72       69.64     13.07 o 
   8   0  18       74.46       66.26     13.04 o 
   9   0  18        0.03        4.82      6.38 o 
  10   0  18        6.01       13.60      8.30 o 
   1   1  18      341.14      308.60      8.89 o 
   2   1  18       62.08       59.81      5.10 o 
   3   1  18       10.17       17.06      3.90 o 
   4   1  18       57.89       67.19      7.05 o 
   5   1  18        2.17        5.51      2.87 o 
   6   1  18        1.63        1.88      2.90 o 
   7   1  18       51.31       56.12      7.17 o 
   8   1  18        1.93        6.90      3.78 o 
   9   1  18       26.16       26.78      5.52 o 
  10   1  18        0.04        4.93      3.82 o 
   0   2  18      990.91      858.95     30.69 o 
   1   2  18       54.49       50.44      4.84 o 
   2   2  18       26.21       22.07      3.43 o 
   3   2  18      274.55      249.37      9.71 o 
   4   2  18      483.02      405.96     22.14 o 
   5   2  18       12.94       17.98      4.12 o 
   6   2  18       21.70       27.72      4.83 o 
   7   2  18        1.01        4.26      3.76 o 
   8   2  18       29.15       30.94      5.80 o 
   9   2  18       26.33       31.48      6.21 o 
  10   2  18       78.61       65.87      8.64 o 
   1   3  18       72.73       65.69      5.23 o 
   2   3  18      313.23      284.99      8.11 o 
   3   3  18      839.37      745.98     28.21 o 
   4   3  18        5.62        7.08      3.20 o 
   5   3  18      133.94      121.97      9.42 o 
   6   3  18       12.68       12.47      4.20 o 
   7   3  18      109.33      122.87     12.66 o 
   8   3  18       14.31       14.58      4.50 o 
   9   3  18        0.75        6.64      4.62 o 
  10   3  18        0.74        8.99      4.30 o 
   0   4  18      124.67      109.98      9.11 o 
   1   4  18       99.22      100.50      6.24 o 
   2   4  18       99.11       79.74      5.64 o 
   3   4  18        4.52        3.50      2.63 o 
   4   4  18       20.42       29.11      4.57 o 
   5   4  18        7.29       17.88      4.44 o 
   6   4  18       15.73       19.98      4.61 o 
   7   4  18      135.40      160.38     11.88 o 
   8   4  18        0.01        2.38      3.99 o 
   9   4  18       22.11       19.59      5.85 o 
   1   5  18        6.31        5.10      2.26 o 
   2   5  18       29.40       33.20      4.23 o 
   3   5  18        2.73        3.82      2.88 o 
   4   5  18      117.96       96.19      8.56 o 
   5   5  18        6.27        3.90      3.60 o 
   6   5  18       12.96       16.73      6.30 o 
   7   5  18        0.31        3.93      5.00 o 
   8   5  18        2.67       10.59      5.50 o 
   9   5  18        0.41        8.09      4.66 o 
   0   6  18      114.71      122.45     13.55 o 
   1   6  18      121.53      132.42      8.64 o 
   2   6  18        0.09        3.95      2.25 o 
   3   6  18       34.73       41.61      5.69 o 
   4   6  18        0.91        6.39      3.37 o 
   5   6  18       96.71      108.20     12.13 o 
   6   6  18       61.83       70.57      8.99 o 
   7   6  18        0.76        6.91      4.54 o 
   8   6  18       39.92       46.87      7.70 o 
   1   7  18       86.69       85.63      7.59 o 
   2   7  18       96.01       89.76      8.64 o 
   3   7  18       76.70       83.77      7.41 o 
   4   7  18        2.12        5.03      2.94 o 
   5   7  18        1.67       12.25      3.82 o 
   6   7  18        9.62       17.00      4.79 o 
   7   7  18        0.07        6.28      4.24 o 
   8   7  18        0.56        9.13      4.72 o 
   0   8  18       14.80       16.60      6.36 o 
   1   8  18       28.73       24.26      4.32 o 
   2   8  18       25.90       22.56      4.87 o 
   3   8  18      175.87      172.12     10.52 o 
   4   8  18       92.62      102.90      9.49 o 
   5   8  18        0.64        8.29      4.16 o 
   6   8  18        0.81       10.20      4.71 o 
   7   8  18       25.03       30.55      6.44 o 
   1   9  18       39.86       41.25      5.45 o 
   2   9  18       72.77       74.56      8.12 o 
   3   9  18       41.94       58.74      6.82 o 
   4   9  18        3.20        9.51      4.01 o 
   5   9  18       10.69       18.18      5.01 o 
   6   9  18        1.01       11.62      5.22 o 
   0  10  18       10.56       11.24      4.67 o 
   1  10  18        0.00        2.64      3.05 o 
   2  10  18        1.22        8.40      3.94 o 
   3  10  18       43.00       58.47      7.44 o 
   4  10  18       28.20       47.36      7.58 o 
   1  11  18       16.12       23.51      4.54 o 
   2  11  18        0.20        7.00      3.54 o 
   1   1  19      122.30      114.15      6.47 o 
   2   1  19     1068.79      969.49     19.19 o 
   3   1  19       25.45       28.16      4.71 o 
   4   1  19       24.61       19.82      5.03 o 
   5   1  19       45.39       59.64      8.45 o 
   6   1  19       11.74        5.96      4.00 o 
   7   1  19        3.31        1.65      4.55 o 
   8   1  19       24.83       33.20      7.17 o 
   9   1  19        0.07       15.04      5.53 o 
   0   2  19     2514.91     2376.28     93.05 o 
   1   2  19      131.53      127.14      7.04 o 
   2   2  19       11.95       17.03      3.30 o 
   3   2  19      177.16      169.06      8.70 o 
   4   2  19      182.53      176.21     10.22 o 
   5   2  19        2.19        6.06      3.27 o 
   6   2  19       41.81       40.42      5.72 o 
   7   2  19       57.79       55.45      7.29 o 
   8   2  19        0.28        1.54      3.56 o 
   9   2  19        5.71        9.62      4.41 o 
   1   3  19        0.69        2.67      2.36 o 
   2   3  19       39.55       39.37      4.40 o 
   3   3  19      425.35      392.15     18.11 o 
   4   3  19      196.17      191.98      9.44 o 
   5   3  19       24.61       38.76      5.97 o 
   6   3  19       44.01       27.96      5.06 o 
   7   3  19        6.38       15.16      5.33 o 
   8   3  19        9.72       11.72      4.42 o 
   9   3  19        7.79       10.11      4.17 o 
   0   4  19      265.83      255.33     15.50 o 
   1   4  19      510.27      442.19     11.35 o 
   2   4  19      214.05      189.88      9.32 o 
   3   4  19      119.55      123.45      8.51 o 
   4   4  19       72.66       75.68      7.17 o 
   5   4  19      251.28      250.69     19.36 o 
   6   4  19       10.23        9.04      3.68 o 
   7   4  19        0.28        5.28      4.69 o 
   8   4  19       46.03       45.19      8.02 o 
   9   4  19        5.10       12.85      4.93 o 
   1   5  19        5.26        2.20      2.36 o 
   2   5  19       88.10       87.31      7.28 o 
   3   5  19       13.37       32.58      5.64 o 
   4   5  19      178.96      169.89     13.55 o 
   5   5  19       22.29       26.26      5.30 o 
   6   5  19       24.10       22.84      4.96 o 
   7   5  19       25.36       31.23      6.23 o 
   8   5  19        0.00        9.36      4.48 o 
   0   6  19      160.89      147.43     15.83 o 
   1   6  19      115.55      113.69     10.68 o 
   2   6  19        1.45        5.96      3.13 o 
   3   6  19       75.75       96.62      8.87 o 
   4   6  19        4.73        8.09      3.30 o 
   5   6  19        0.03        3.05      3.29 o 
   6   6  19       19.03       32.08      5.98 o 
   7   6  19       27.19       44.29     10.88 o 
   8   6  19        0.77        9.90      4.53 o 
   1   7  19       36.33       44.73      5.55 o 
   2   7  19        3.28        6.50      3.83 o 
   3   7  19        3.41        5.34      3.08 o 
   4   7  19        9.23        9.79      3.55 o 
   5   7  19       11.60        6.92      3.41 o 
   6   7  19        0.34        7.83      3.30 o 
   7   7  19        4.54        2.19      3.95 o 
   0   8  19      430.16      355.74     24.62 o 
   1   8  19        0.32        0.35      2.90 o 
   2   8  19       37.89       39.84      6.19 o 
   3   8  19        4.24       13.06      4.01 o 
   4   8  19       20.10       19.75      6.21 o 
   5   8  19       17.29       31.41      6.19 o 
   6   8  19       51.60       51.35      7.48 o 
   1   9  19        9.56        9.42      3.22 o 
   2   9  19      115.18      128.15     10.40 o 
   3   9  19       22.47       32.36      6.56 o 
   4   9  19       12.57       27.89      6.37 o 
   5   9  19       10.36       24.38      7.59 o 
   0  10  19        1.71        8.57      4.43 o 
   1  10  19       35.33       32.21      5.12 o 
   2  10  19        1.82        7.39      3.58 o 
   3  10  19       17.83       30.45      6.71 o 
   0   0  20     3873.56     3610.48    110.14 o 
   1   0  20     1239.90     1125.53     29.71 o 
   2   0  20       17.87        9.85      5.96 o 
   3   0  20       11.54       17.09      6.89 o 
   4   0  20      597.79      565.59     72.75 o 
   5   0  20      419.68      378.03     68.13 o 
   6   0  20        1.97       18.18     17.18 o 
   7   0  20       20.77       14.29      8.95 o 
   8   0  20       24.41       29.23     16.02 o 
   9   0  20       14.52       35.63     17.90 o 
   1   1  20        0.11        3.57      2.55 o 
   2   1  20      565.69      505.79     14.33 o 
   3   1  20        5.04        5.80      3.47 o 
   4   1  20      177.71      191.84     13.11 o 
   5   1  20       16.56       11.07      7.13 o 
   6   1  20       22.18       20.88      5.39 o 
   7   1  20        0.41        7.96      4.36 o 
   8   1  20       21.97       24.73      6.43 o 
   9   1  20        8.05       24.14      6.58 o 
   0   2  20     1896.41     1593.37     63.34 o 
   1   2  20        0.29        5.76      2.67 o 
   2   2  20       13.59       15.47      4.08 o 
   3   2  20        6.20        7.87      3.67 o 
   4   2  20      214.92      196.79     12.04 o 
   5   2  20        8.46        2.73      3.74 o 
   6   2  20       61.98       67.50      8.69 o 
   7   2  20       19.42       34.35      6.75 o 
   8   2  20        5.10        9.29      5.12 o 
   1   3  20       73.83       83.03      6.14 o 
   2   3  20       20.98       17.99      4.24 o 
   3   3  20       84.95      108.69      8.32 o 
   4   3  20        8.96       16.91      3.69 o 
   5   3  20       49.99       67.02      7.43 o 
   6   3  20       32.93       34.25      5.69 o 
   7   3  20        9.83       23.19      5.21 o 
   8   3  20       24.18       26.63      5.79 o 
   0   4  20       24.12       25.85      5.10 o 
   1   4  20      129.01      136.79      7.45 o 
   2   4  20       31.78       36.14      4.85 o 
   3   4  20        2.22        8.47      3.24 o 
   4   4  20        0.01        2.31      2.68 o 
   5   4  20        2.97        6.93      3.64 o 
   6   4  20       28.10       37.67      6.57 o 
   7   4  20       13.94       17.92      4.88 o 
   8   4  20        0.61        2.04      5.83 o 
   1   5  20      127.87      101.39      7.59 o 
   2   5  20      281.59      258.07     11.40 o 
   3   5  20       45.87       32.06      7.16 o 
   4   5  20       14.10       17.94      4.18 o 
   5   5  20        0.26       10.77      3.81 o 
   6   5  20       42.73       54.30     11.17 o 
   7   5  20        3.49       10.87      4.50 o 
   0   6  20      174.20      179.10     29.83 o 
   1   6  20        1.02        8.21      2.87 o 
   2   6  20      114.29      101.83     12.94 o 
   3   6  20        5.07       12.03      3.53 o 
   4   6  20       80.25       93.21     10.98 o 
   5   6  20       18.92       20.70      5.19 o 
   6   6  20       21.54       26.53      6.18 o 
   7   6  20       26.57       33.45      7.67 o 
   1   7  20       52.78       59.75      6.53 o 
   2   7  20       20.10       21.01      4.40 o 
   3   7  20       15.59       28.30      5.01 o 
   4   7  20        3.33        7.04      3.27 o 
   5   7  20       98.29       95.45     10.53 o 
   6   7  20       42.50       47.80      7.31 o 
   0   8  20       17.91       18.43      5.84 o 
   1   8  20       42.51       32.86      5.08 o 
   2   8  20       29.12       21.83      4.87 o 
   3   8  20       48.61       53.76      7.50 o 
   4   8  20        1.17        8.12      3.28 o 
   5   8  20       49.01       53.70      7.83 o 
   1   9  20        2.49        8.25      3.73 o 
   2   9  20       23.58       40.91      6.34 o 
   3   9  20       23.11       16.89      8.29 o 
   1   1  21        2.17        3.10      2.46 o 
   2   1  21      161.55      168.08     10.16 o 
   3   1  21      967.08      806.35     27.95 o 
   4   1  21       39.19       43.18      7.11 o 
   5   1  21       20.41       11.36      4.42 o 
   6   1  21        8.98       18.05      5.27 o 
   7   1  21       96.90      112.38     11.83 o 
   8   1  21        3.44       14.92      5.89 o 
   0   2  21      257.09      232.66     12.00 o 
   1   2  21        1.50        5.30      2.59 o 
   2   2  21       41.39       35.69      5.49 o 
   3   2  21       18.84       26.21      5.63 o 
   4   2  21       13.09        8.99      4.09 o 
   5   2  21        1.83        8.64      4.12 o 
   6   2  21       11.55       17.04      4.72 o 
   7   2  21       33.03       50.94      7.80 o 
   8   2  21       15.06       21.76      7.21 o 
   1   3  21       25.14       23.38      3.63 o 
   2   3  21        0.16        0.00      3.03 o 
   3   3  21      171.11      140.37     10.46 o 
   4   3  21       16.29       26.69      5.85 o 
   5   3  21        0.39        3.67      3.52 o 
   6   3  21       46.80       67.52     10.13 o 
   7   3  21       49.78       59.08      8.30 o 
   0   4  21       47.13       54.21      8.50 o 
   1   4  21       46.70       60.45      5.29 o 
   2   4  21       21.68       33.92      5.65 o 
   3   4  21       23.66       27.04      4.99 o 
   4   4  21        3.26        4.11      3.82 o 
   5   4  21       12.51       15.93      4.73 o 
   6   4  21       36.52       28.22      5.89 o 
   7   4  21       39.66       40.35      8.79 o 
   1   5  21       88.72       89.24      7.46 o 
   2   5  21      139.54      133.72     12.96 o 
   3   5  21        5.43       10.54      3.58 o 
   4   5  21        2.14        4.47      2.89 o 
   5   5  21       13.83       17.73      4.49 o 
   6   5  21        3.27        4.93      6.16 o 
   7   5  21        2.81        7.46      5.90 o 
   0   6  21       24.50       23.23      5.18 o 
   1   6  21      126.06      128.37      9.85 o 
   2   6  21       37.69       46.34      6.72 o 
   3   6  21       18.13       24.15      4.72 o 
   4   6  21       14.01       14.98      3.82 o 
   5   6  21       17.44       27.06      5.36 o 
   6   6  21        7.70       21.05      5.05 o 
   1   7  21       33.74       30.32      7.94 o 
   2   7  21        1.28        9.68      3.90 o 
   3   7  21        0.17       11.46      4.58 o 
   4   7  21       22.96       26.33      5.26 o 
   5   7  21        6.41        2.95      4.92 o 
   0   8  21       22.36       29.14      6.77 o 
   1   8  21       27.57       54.73      7.84 o 
   2   8  21        4.37        6.26      3.64 o 
   3   8  21       10.42       16.84      4.61 o 
   4   8  21       24.32       19.98      4.39 o 
   1   9  21        2.06        9.67      4.24 o 
   0   0  22      169.03      161.51     15.33 o 
   1   0  22      119.63       98.43      9.80 o 
   2   0  22       84.46       68.79     12.88 o 
   3   0  22      469.99      398.65     32.38 o 
   4   0  22      571.53      535.00     86.61 o 
   5   0  22      330.22      328.92     44.17 o 
   6   0  22       73.71       82.39     16.89 o 
   7   0  22       40.20       38.19     28.58 o 
   1   1  22      177.85      145.22      8.67 o 
   2   1  22      197.44      185.02     10.32 o 
   3   1  22        0.52        0.16      3.12 o 
   4   1  22       50.65       48.61      7.68 o 
   5   1  22        2.49        4.33      4.35 o 
   6   1  22        0.12        9.40      6.38 o 
   7   1  22       14.21       18.54      5.19 o 
   0   2  22        0.87        8.88      3.92 o 
   1   2  22      185.30      170.05      9.03 o 
   2   2  22       20.87       29.96      5.35 o 
   3   2  22      188.12      193.63     11.89 o 
   4   2  22        4.40       12.30      4.14 o 
   5   2  22       14.12       13.57      4.97 o 
   6   2  22       55.42       52.71      8.13 o 
   7   2  22        1.76        8.30      4.08 o 
   1   3  22       45.57       63.21      6.32 o 
   2   3  22       25.49       33.85      5.22 o 
   3   3  22        3.12        4.64      3.31 o 
   4   3  22        0.00        4.09      3.35 o 
   5   3  22        8.01       14.71      4.81 o 
   6   3  22       82.26       97.19     15.58 o 
   7   3  22        0.37        4.55      4.64 o 
   0   4  22      110.27      100.61      9.87 o 
   1   4  22        0.64        5.49      2.54 o 
   2   4  22        0.75        1.93      2.94 o 
   3   4  22       17.92       27.93      5.74 o 
   4   4  22       32.11       23.68      5.59 o 
   5   4  22       78.90       92.67     15.99 o 
   6   4  22        8.32       13.22      5.01 o 
   1   5  22        6.54        9.44      3.16 o 
   2   5  22        1.95        6.67      3.46 o 
   3   5  22       22.96       22.81      4.63 o 
   4   5  22        0.21        5.91      3.04 o 
   5   5  22       85.48       96.69     10.28 o 
   0   6  22      147.30      123.65     12.75 o 
   1   6  22       32.31       29.38      4.73 o 
   2   6  22        1.83       10.81      4.01 o 
   3   6  22        0.74        7.27      3.81 o 
   4   6  22        2.96       14.51      4.00 o 
   5   6  22        0.11        6.36      4.46 o 
   1   7  22       23.67       33.76      8.40 o 
   2   7  22        5.09        5.49      3.65 o 
   3   7  22      119.91      129.08     19.71 o 
   0   8  22        0.94       10.54      5.82 o 
   1   8  22        0.00        3.45      3.17 o 
   1   1  23        0.01        1.17      2.89 o 
   2   1  23      190.76      196.63     10.26 o 
   3   1  23       35.80       45.35      6.72 o 
   4   1  23        1.08        6.88      4.67 o 
   5   1  23       51.29       64.43      8.59 o 
   6   1  23      223.16      206.09     15.24 o 
   0   2  23        5.75        5.98      3.50 o 
   1   2  23       32.85       38.90      5.37 o 
   2   2  23       91.46      111.60      8.86 o 
   3   2  23       65.14       80.00      8.48 o 
   4   2  23        0.81        0.54      3.46 o 
   5   2  23        8.39       13.47      4.74 o 
   6   2  23       11.58       23.89      5.78 o 
   1   3  23        5.74       10.01      3.43 o 
   2   3  23       33.57       33.65      5.31 o 
   3   3  23        5.30       17.94      4.80 o 
   4   3  23       52.87       58.39      7.78 o 
   5   3  23       47.83       53.77      8.06 o 
   0   4  23      189.72      197.86     13.64 o 
   1   4  23        1.07        6.48      3.66 o 
   2   4  23       14.18       22.99      8.58 o 
   3   4  23       18.31       21.29      5.31 o 
   4   4  23       41.69       39.61      6.53 o 
   5   4  23        2.95        6.66      4.43 o 
   1   5  23       16.03       18.69      4.77 o 
   2   5  23       87.39       82.97     13.00 o 
   3   5  23       50.88       71.32      9.29 o 
   4   5  23        0.00        7.96      4.23 o 
   0   6  23        1.42        4.66      3.75 o 
   1   6  23        0.32        6.34      3.41 o 
   2   6  23       26.26       28.02      5.18 o 
   3   6  23       72.10       69.97      8.96 o 
   1   7  23       15.24       16.42      4.50 o 
   0   0  24        1.78        7.70      7.65 o 
   1   0  24       18.35       33.15      7.42 o 
   2   0  24        7.91       10.15      5.19 o 
   3   0  24       41.48       43.50      8.51 o 
   4   0  24       79.74       50.00     11.17 o 
   5   0  24      259.89      283.49     44.75 o 
   1   1  24        0.55        6.53      3.20 o 
   2   1  24        0.13        4.15      3.14 o 
   3   1  24        0.03        6.32      3.63 o 
   4   1  24        2.03       13.64      4.80 o 
   5   1  24       10.05       22.14      5.75 o 
   0   2  24       10.66       24.64      5.33 o 
   1   2  24        2.18       10.37      3.72 o 
   2   2  24       32.56       32.79      5.32 o 
   3   2  24       46.71       66.90      8.01 o 
   4   2  24        9.40       15.01      5.05 o 
   1   3  24       28.44       30.65      5.12 o 
   2   3  24      243.54      242.46     11.05 o 
   3   3  24       15.00       12.35      3.78 o 
   4   3  24       20.41       21.01      5.47 o 
   0   4  24        0.54        0.00      5.33 o 
   1   4  24       80.85       76.02      8.45 o 
   2   4  24       49.53       52.32      7.90 o 
   3   4  24       52.85       46.38      7.56 o 
   1   5  24       25.09       28.73      5.64 o 
   2   5  24       74.33       84.24      9.81 o 
   1   1  25       10.10       12.02      4.01 o 
   2   1  25       16.90       15.76      5.71 o 
   3   1  25       18.18       29.56      7.50 o 
   0   2  25       55.26       77.89     14.70 o 
   1   2  25       39.14       56.84      6.59 o 
   2   2  25        0.45        5.10      3.35 o 
   3   2  25       23.49       18.07      5.22 o 
   1   3  25      106.43      125.75      9.76 o 
   2   3  25        8.05       19.73      4.43 o 
                                                 
